# Supplementary material for: Physiology and Multi-Omics Provide Insights into Sperm Activation and Movement in Euryhaline Spotted Seabass (Lateolabrax maculatus)
Source: Biomolecules. 2026 Jul 13;16(7):1021. doi: 10.3390/biom16071021 (PMC13406637; doi:10.3390/biom16071021)
Supplement: Supplementary file 1 [file biomolecules-16-01021-s001.zip]

Archive with 4 entries (4 files):
- Supplementary_Data_S1.xlsx
- Supplementary_Data_S2.xlsx
- Supplementary_Figures.pdf
- Supplementary_Tables.pdf
