# Supplementary material for: Physiology and Multi-Omics Provide Insights into Sperm Activation and Movement in Euryhaline Spotted Seabass (Lateolabrax maculatus)
Source: Biomolecules. 2026 Jul 13;16(7):1021. doi: 10.3390/biom16071021 (PMC13406637; doi:10.3390/biom16071021)
Supplement: Supplementary file 1 [file biomolecules-16-01021-s001.zip › Supplementary_Data_S1.xlsx]

## Sheet: 2798 DEGs_1610 Up_1188 Down
GeneID	Log2FC	FDR	Regulaion
evm_model_ptg000001l_1	-3.69357	0.000298103	Down
evm_model_ptg000001l_102	-1.77476	4.29249e-06	Down
evm_model_ptg000001l_11	-5.11275	0.0396261	Down
evm_model_ptg000001l_12	-4.37751	0.0100674	Down
evm_model_ptg000001l_130	2.99588	0.0173752	Up
evm_model_ptg000001l_14	-3.70429	4.45132e-32	Down
evm_model_ptg000001l_143	-3.60584	5.02081e-25	Down
evm_model_ptg000001l_163	4.43608	0.04088	Up
evm_model_ptg000001l_174	3.42881	0.0357409	Up
evm_model_ptg000001l_203	-4.31957	3.45438e-06	Down
evm_model_ptg000001l_209	-4.00323	0.000346762	Down
evm_model_ptg000001l_21	2.12767	1.2352e-33	Up
evm_model_ptg000001l_22	-6.19803	8.54111e-05	Down
evm_model_ptg000001l_241	3.9434	0.00939637	Up
evm_model_ptg000001l_256	2.43337	0.0304054	Up
evm_model_ptg000001l_266	1.71	0.0499997	Up
evm_model_ptg000001l_268	-2.02335	1.7111e-10	Down
evm_model_ptg000001l_271	2.79644	1.93135e-30	Up
evm_model_ptg000001l_274	1.37461	0.0237349	Up
evm_model_ptg000001l_287	-1.99727	0.000784576	Down
evm_model_ptg000001l_289	-2.83537	2.0822e-14	Down
evm_model_ptg000001l_3	-4.31695	1.1644e-61	Down
evm_model_ptg000001l_301	3.03751	6.57003e-05	Up
evm_model_ptg000001l_313	-3.44968	0.00783066	Down
evm_model_ptg000001l_318	-2.8432	9.87405e-244	Down
evm_model_ptg000001l_325	4.58584	0.0322788	Up
evm_model_ptg000001l_342	3.82016	2.37776e-05	Up
evm_model_ptg000001l_347	1.96543	0.0453105	Up
evm_model_ptg000001l_37	-2.51082	1.90114e-60	Down
evm_model_ptg000001l_386	-1.41699	0.00566505	Down
evm_model_ptg000001l_394	-4.57778	5.77349e-21	Down
evm_model_ptg000001l_40	-3.51295	0.0419812	Down
evm_model_ptg000001l_402	-1.83317	2.52625e-12	Down
evm_model_ptg000001l_404	-3.25962	0.0237082	Down
evm_model_ptg000001l_415	1.55629	0.0161545	Up
evm_model_ptg000001l_439	1.46394	0.0182653	Up
evm_model_ptg000001l_440	-1.79026	0.00018802	Down
evm_model_ptg000001l_45	-1.35916	8.35112e-12	Down
evm_model_ptg000001l_46	4.00527	0.000655702	Up
evm_model_ptg000001l_462	4.02316	0.0318615	Up
evm_model_ptg000001l_470	-4.96746	0.0445277	Down
evm_model_ptg000001l_483	-2.1074	6.95192e-07	Down
evm_model_ptg000001l_494	1.78838	0.000892303	Up
evm_model_ptg000001l_495	2.37972	4.69955e-05	Up
evm_model_ptg000001l_501	5.258	0.00260404	Up
evm_model_ptg000001l_518	-1.50612	6.62391e-09	Down
evm_model_ptg000001l_536	1.7148	2.09771e-17	Up
evm_model_ptg000001l_541	-1.37357	0.00528743	Down
evm_model_ptg000001l_542	-5.13631	0	Down
evm_model_ptg000001l_549	1.22559	4.65755e-11	Up
evm_model_ptg000001l_55	-2.82919	2.19878e-11	Down
evm_model_ptg000001l_59	-2.22554	6.04819e-10	Down
evm_model_ptg000001l_594	-2.57835	3.0965e-05	Down
evm_model_ptg000001l_600	-1.9514	4.9703e-24	Down
evm_model_ptg000001l_602	4.25578	0.00326186	Up
evm_model_ptg000001l_606	1.82137	7.93976e-15	Up
evm_model_ptg000001l_627	1.36846	6.73129e-07	Up
evm_model_ptg000001l_645	1.88111	1.98599e-57	Up
evm_model_ptg000001l_654	-2.77705	0.0401356	Down
evm_model_ptg000001l_673	-4.99658	0.011491	Down
evm_model_ptg000001l_675	3.15902	0.0220937	Up
evm_model_ptg000001l_677	1.55746	0.000257061	Up
evm_model_ptg000001l_680	-4.29936	7.66561e-05	Down
evm_model_ptg000001l_700	1.62529	1.36755e-07	Up
evm_model_ptg000001l_71	1.92978	0.000177992	Up
evm_model_ptg000001l_711	-5.48863	5.05118e-09	Down
evm_model_ptg000001l_731	-1.90871	1.81245e-130	Down
evm_model_ptg000001l_76	2.42619	2.79908e-21	Up
evm_model_ptg000001l_791	3.11875	0.0235601	Up
evm_model_ptg000001l_794	2.0431	0.0147309	Up
evm_model_ptg000001l_827	1.11435	0.011539	Up
evm_model_ptg000001l_851	-4.51534	4.91937e-06	Down
evm_model_ptg000001l_856	1.95306	2.67846e-12	Up
evm_model_ptg000001l_862	-2.90162	0.0111496	Down
evm_model_ptg000001l_864	-1.60068	0.00313832	Down
evm_model_ptg000001l_869	-3.98406	0.00127097	Down
evm_model_ptg000001l_902	1.87629	0.048053	Up
evm_model_ptg000001l_930	3.07529	0.00366212	Up
evm_model_ptg000001l_933	-3.96309	5.73431e-18	Down
evm_model_ptg000001l_936	-3.22821	1.51318e-08	Down
evm_model_ptg000001l_942	-5.41325	2.45858e-06	Down
evm_model_ptg000001l_945	1.16538	0.0057444	Up
evm_model_ptg000001l_956	2.00004	2.23904e-10	Up
evm_model_ptg000001l_970	2.49232	3.66906e-22	Up
evm_model_ptg000001l_977	1.61356	0.00163652	Up
evm_model_ptg000001l_98	3.1638	0.0229001	Up
evm_model_ptg000001l_984	-2.92804	0.000759732	Down
evm_model_ptg000001l_985	-2.65339	1.9417e-06	Down
evm_model_ptg000001l_989	-3.89498	2.36808e-40	Down
evm_model_ptg000001l_990	-2.30484	0.0419879	Down
evm_model_ptg000002l_108	-4.42144	1.07777e-13	Down
evm_model_ptg000002l_11	-3.92397	7.1202e-05	Down
evm_model_ptg000002l_110	-2.99882	7.8179e-177	Down
evm_model_ptg000002l_111	-2.69112	1.17229e-14	Down
evm_model_ptg000002l_12	-2.46674	0.0207027	Down
evm_model_ptg000002l_156	-2.61096	9.22168e-31	Down
evm_model_ptg000002l_157	-6.82362	3.14508e-05	Down
evm_model_ptg000002l_167	2.4447	1.33226e-09	Up
evm_model_ptg000002l_169	1.73033	3.69685e-08	Up
evm_model_ptg000002l_175	3.99038	0.00671288	Up
evm_model_ptg000002l_18	-4.5121	8.10293e-18	Down
evm_model_ptg000002l_197	-6.89771	1.50076e-05	Down
evm_model_ptg000002l_22	-7.52643	3.22648e-67	Down
evm_model_ptg000002l_225	2.31887	0.0288762	Up
evm_model_ptg000002l_24	-3.52357	0.0323591	Down
evm_model_ptg000002l_27	-3.62642	3.40483e-54	Down
evm_model_ptg000002l_273	-4.04769	9.39851e-09	Down
evm_model_ptg000002l_280	-3.15907	7.90143e-10	Down
evm_model_ptg000002l_294	1.18504	0.0446525	Up
evm_model_ptg000002l_3	-2.71652	0.0295148	Down
evm_model_ptg000002l_301	-3.26173	0.00247392	Down
evm_model_ptg000002l_304	-3.02825	0.00261492	Down
evm_model_ptg000002l_306	1.93368	9.48854e-07	Up
evm_model_ptg000002l_315	-2.52541	0.0154888	Down
evm_model_ptg000002l_321	-5.57813	0.00947877	Down
evm_model_ptg000002l_348	-1.18167	3.85406e-09	Down
evm_model_ptg000002l_374	-7.85449	3.09898e-08	Down
evm_model_ptg000002l_381	-4.6792	1.07814e-13	Down
evm_model_ptg000002l_382	1.41199	6.72704e-16	Up
evm_model_ptg000002l_403	1.84256	1.36122e-09	Up
evm_model_ptg000002l_405	4.38051	0.0430571	Up
evm_model_ptg000002l_406	3.29522	0.0058306	Up
evm_model_ptg000002l_408	1.79336	1.17493e-08	Up
evm_model_ptg000002l_42	3.53079	0.0294715	Up
evm_model_ptg000002l_428	-5.41625	0.0147385	Down
evm_model_ptg000002l_434	1.60593	7.82664e-09	Up
evm_model_ptg000002l_435	-3.64165	0.0307736	Down
evm_model_ptg000002l_462	2.01949	0.0012057	Up
evm_model_ptg000002l_48	-2.5014	2.92778e-67	Down
evm_model_ptg000002l_5	-5.30746	0	Down
evm_model_ptg000002l_516	1.01499	3.00775e-06	Up
evm_model_ptg000002l_535	1.70303	0.00116189	Up
evm_model_ptg000002l_54	-1.59141	5.32332e-06	Down
evm_model_ptg000002l_553	1.98201	8.41487e-07	Up
evm_model_ptg000002l_557	-4.97322	0.0430776	Down
evm_model_ptg000002l_563	-4.4001	0.00144267	Down
evm_model_ptg000002l_604	3.57454	8.88038e-18	Up
evm_model_ptg000002l_607	4.88523	8.80797e-12	Up
evm_model_ptg000002l_642	-4.97322	0.0430776	Down
evm_model_ptg000002l_655	-2.1138	0.00854628	Down
evm_model_ptg000002l_656	-4.18576	0.00342814	Down
evm_model_ptg000002l_665	1.30012	0.00614698	Up
evm_model_ptg000002l_675	3.81542	0.0498055	Up
evm_model_ptg000002l_676	1.74884	3.83519e-05	Up
evm_model_ptg000002l_678	5.09406	0.00516073	Up
evm_model_ptg000002l_688	1.18813	0.00371183	Up
evm_model_ptg000002l_689	3.10503	8.27627e-07	Up
evm_model_ptg000002l_691	1.21836	0.00963418	Up
evm_model_ptg000002l_696	1.04679	0.0370637	Up
evm_model_ptg000002l_699	3.24701	3.66326e-29	Up
evm_model_ptg000002l_701	2.16528	1.28169e-14	Up
evm_model_ptg000002l_736	-3.18917	3.25462e-09	Down
evm_model_ptg000002l_744	-5.79521	0.00333554	Down
evm_model_ptg000002l_749	-4.16742	1.55276e-11	Down
evm_model_ptg000002l_755	1.88771	0.0375039	Up
evm_model_ptg000002l_790	-5.69912	0.0054062	Down
evm_model_ptg000002l_791	-5.45004	8.1569e-05	Down
evm_model_ptg000002l_803	2.1134	0.0483622	Up
evm_model_ptg000002l_804	4.60337	0.0064869	Up
evm_model_ptg000002l_806	1.52893	0.00525449	Up
evm_model_ptg000002l_814	2.34941	0.0197829	Up
evm_model_ptg000002l_815	2.50531	2.47599e-46	Up
evm_model_ptg000002l_816	5.7112	0.000412729	Up
evm_model_ptg000002l_837	-1.77116	5.17117e-12	Down
evm_model_ptg000002l_838	2.53267	0.0435202	Up
evm_model_ptg000002l_841	3.61893	0.000664399	Up
evm_model_ptg000002l_842	-1.08926	0.000421504	Down
evm_model_ptg000002l_844	-3.22692	3.21819e-13	Down
evm_model_ptg000002l_848	-4.82464	0.0146784	Down
evm_model_ptg000002l_849	-2.52891	0.0185493	Down
evm_model_ptg000002l_870	-6.08048	2.92687e-12	Down
evm_model_ptg000002l_874	1.2666	3.6273e-06	Up
evm_model_ptg000002l_894	-3.02333	0.045959	Down
evm_model_ptg000002l_9	1.32283	0.0035155	Up
evm_model_ptg000002l_912	-3.81458	0.00364807	Down
evm_model_ptg000002l_917	-3.61593	0.000660627	Down
evm_model_ptg000002l_919	-4.71803	0.0277005	Down
evm_model_ptg000002l_929	-5.43578	2.50921e-98	Down
evm_model_ptg000002l_93	-2.04886	0.0226052	Down
evm_model_ptg000002l_936	-4.1396	7.08755e-31	Down
evm_model_ptg000002l_952	1.13349	0.0118383	Up
evm_model_ptg000002l_953	-5.33939	3.3338e-08	Down
evm_model_ptg000002l_957	-3.92308	0.00787948	Down
evm_model_ptg000002l_969	-2.29358	0.0106042	Down
evm_model_ptg000002l_971	2.25863	0.0479067	Up
evm_model_ptg000002l_972	-5.42604	1.65529e-10	Down
evm_model_ptg000003l_10	-2.67945	0.0214683	Down
evm_model_ptg000003l_114	2.5268	0.0021059	Up
evm_model_ptg000003l_116	-1.06823	2.8334e-06	Down
evm_model_ptg000003l_118	2.17219	0.0281261	Up
evm_model_ptg000003l_143	-5.55355	0.00849287	Down
evm_model_ptg000003l_148	-3.73526	3.24409e-12	Down
evm_model_ptg000003l_157	-4.85274	8.86514e-05	Down
evm_model_ptg000003l_16	-4.57476	9.1155e-73	Down
evm_model_ptg000003l_19	-2.18014	0.0301237	Down
evm_model_ptg000003l_196	-6.07385	0.000115146	Down
evm_model_ptg000003l_201	4.7103	0.000424559	Up
evm_model_ptg000003l_218	4.47237	0.00900351	Up
evm_model_ptg000003l_224	-5.95913	0.000280761	Down
evm_model_ptg000003l_245	-1.57758	0.000366624	Down
evm_model_ptg000003l_250	-1.88118	9.23975e-40	Down
evm_model_ptg000003l_260	2.29028	0.000598697	Up
evm_model_ptg000003l_261	1.38279	1.70606e-05	Up
evm_model_ptg000003l_277	-3.43793	5.12081e-12	Down
evm_model_ptg000003l_280	2.06021	0.0127942	Up
evm_model_ptg000003l_286	1.57652	0.0329466	Up
evm_model_ptg000003l_296	-4.98244	0.000712837	Down
evm_model_ptg000003l_297	4.73638	0.0157498	Up
evm_model_ptg000003l_298	5.37901	0.00198999	Up
evm_model_ptg000003l_30	2.67553	0.000111511	Up
evm_model_ptg000003l_302	2.06215	3.95212e-22	Up
evm_model_ptg000003l_310	2.01514	0.00309824	Up
evm_model_ptg000003l_322	-3.27868	0.0291835	Down
evm_model_ptg000003l_33	3.51657	0.00556256	Up
evm_model_ptg000003l_339	1.23497	0.00152516	Up
evm_model_ptg000003l_34	-4.4522	6.29941e-27	Down
evm_model_ptg000003l_343	5.15132	4.16279e-07	Up
evm_model_ptg000003l_346	-5.90701	0.00233077	Down
evm_model_ptg000003l_351	-2.09481	5.97886e-08	Down
evm_model_ptg000003l_352	-5.06043	0.000663413	Down
evm_model_ptg000003l_364	-2.53716	1.15902e-14	Down
evm_model_ptg000003l_377	-3.15397	0.00257639	Down
evm_model_ptg000003l_379	-3.26467	8.6627e-08	Down
evm_model_ptg000003l_399	1.37647	0.00176273	Up
evm_model_ptg000003l_437	1.57803	8.9483e-13	Up
evm_model_ptg000003l_443	1.94779	7.74142e-08	Up
evm_model_ptg000003l_449	4.43501	1.78747e-10	Up
evm_model_ptg000003l_462	2.90865	2.19089e-09	Up
evm_model_ptg000003l_472	-3.63299	9.56902e-10	Down
evm_model_ptg000003l_482	2.83304	1.431e-05	Up
evm_model_ptg000003l_493	2.09183	4.20175e-07	Up
evm_model_ptg000003l_499	-1.34566	3.43982e-14	Down
evm_model_ptg000003l_502	-2.88356	1.7053e-94	Down
evm_model_ptg000003l_509	-3.37985	1.92957e-08	Down
evm_model_ptg000003l_510	1.30175	0.0147158	Up
evm_model_ptg000003l_518	1.25672	0.0033702	Up
evm_model_ptg000003l_552	1.81066	0.000344821	Up
evm_model_ptg000003l_556	3.45548	8.70353e-10	Up
evm_model_ptg000003l_580	-5.6727	0.00625694	Down
evm_model_ptg000003l_584	-3.75572	0.00481794	Down
evm_model_ptg000003l_593	2.64811	0.00980993	Up
evm_model_ptg000003l_606	-4.96912	0.0481591	Down
evm_model_ptg000003l_607	-6.12353	0.00108324	Down
evm_model_ptg000003l_613	-3.2788	0.0411787	Down
evm_model_ptg000003l_62	-5.35832	0.000177992	Down
evm_model_ptg000003l_621	-2.31016	3.44868e-07	Down
evm_model_ptg000003l_624	-3.54756	0.00230888	Down
evm_model_ptg000003l_629	-5.31942	0.0195967	Down
evm_model_ptg000003l_639	2.09975	0.0374455	Up
evm_model_ptg000003l_645	1.47509	0.00132756	Up
evm_model_ptg000003l_651	4.0947	0.0256562	Up
evm_model_ptg000003l_664	-3.44149	5.61733e-05	Down
evm_model_ptg000003l_68	1.37976	3.36584e-05	Up
evm_model_ptg000003l_698	1.15255	0.031759	Up
evm_model_ptg000003l_703	-1.10983	1.16909e-05	Down
evm_model_ptg000003l_72	-2.71046	0.0397471	Down
evm_model_ptg000003l_740	-3.64111	5.76013e-43	Down
evm_model_ptg000003l_746	2.0035	0.00431039	Up
evm_model_ptg000003l_760	2.49529	0.0469204	Up
evm_model_ptg000003l_764	-4.03201	7.79634e-09	Down
evm_model_ptg000003l_770	-4.60606	1.57261e-06	Down
evm_model_ptg000003l_808	-5.85444	9.52855e-13	Down
evm_model_ptg000003l_817	-1.76616	0.0275152	Down
evm_model_ptg000003l_819	-4.97906	7.17824e-17	Down
evm_model_ptg000003l_822	-6.45472	1.89865e-13	Down
evm_model_ptg000003l_853	-3.05656	0.0144932	Down
evm_model_ptg000003l_854	-2.92745	2.0178e-08	Down
evm_model_ptg000003l_857	1.6303	0.000168477	Up
evm_model_ptg000003l_868	2.48723	0.0131166	Up
evm_model_ptg000003l_876	-2.03928	0.000298103	Down
evm_model_ptg000003l_9	-2.04544	0.000526851	Down
evm_model_ptg000003l_930	-5.1651	0.0267453	Down
evm_model_ptg000003l_937	4.66148	4.91262e-15	Up
evm_model_ptg000003l_962	-3.48126	0.028368	Down
evm_model_ptg000003l_974	-5.11433	2.73415e-06	Down
evm_model_ptg000003l_980	-2.91186	4.35148e-11	Down
evm_model_ptg000004l_1	-4.81484	3.9877e-72	Down
evm_model_ptg000004l_1012	-3.77905	1.61598e-08	Down
evm_model_ptg000004l_1014	3.06478	3.14477e-06	Up
evm_model_ptg000004l_1024	-4.32572	3.32684e-28	Down
evm_model_ptg000004l_1061	-4.92962	0.0103915	Down
evm_model_ptg000004l_107	6.23634	1.45441e-46	Up
evm_model_ptg000004l_1074	-5.12892	0.0319197	Down
evm_model_ptg000004l_1081	-3.75015	1.09826e-05	Down
evm_model_ptg000004l_1091	-2.29025	9.68128e-05	Down
evm_model_ptg000004l_1098	2.93616	0.00144267	Up
evm_model_ptg000004l_1106	-5.56009	0.00769466	Down
evm_model_ptg000004l_111	-8.54959	1.92329e-10	Down
evm_model_ptg000004l_1117	2.2151	0.00199745	Up
evm_model_ptg000004l_1135	-4.57167	2.48129e-22	Down
evm_model_ptg000004l_123	-1.96251	0.00213147	Down
evm_model_ptg000004l_150	-2.5857	9.04074e-06	Down
evm_model_ptg000004l_151	-1.34061	3.44549e-05	Down
evm_model_ptg000004l_169	1.08456	4.03019e-06	Up
evm_model_ptg000004l_189	-3.57776	0.0010461	Down
evm_model_ptg000004l_19	-4.10895	2.61548e-90	Down
evm_model_ptg000004l_191	-6.36204	3.0039e-124	Down
evm_model_ptg000004l_197	-1.15869	0.0011528	Down
evm_model_ptg000004l_213	-1.9891	0.00115749	Down
evm_model_ptg000004l_22	-1.96431	4.09785e-20	Down
evm_model_ptg000004l_25	-6.23572	5.80959e-237	Down
evm_model_ptg000004l_258	-1.37011	0.0481591	Down
evm_model_ptg000004l_285	1.42369	0.0137979	Up
evm_model_ptg000004l_297	1.24855	1.0324e-19	Up
evm_model_ptg000004l_305	-4.18422	6.3586e-45	Down
evm_model_ptg000004l_306	-1.22337	0.0191547	Down
evm_model_ptg000004l_33	-3.19232	0.0417849	Down
evm_model_ptg000004l_338	1.96641	6.08391e-11	Up
evm_model_ptg000004l_341	-2.66785	1.48855e-07	Down
evm_model_ptg000004l_36	-5.47381	4.11124e-13	Down
evm_model_ptg000004l_365	-3.46302	3.82874e-10	Down
evm_model_ptg000004l_369	2.34448	0.00299921	Up
evm_model_ptg000004l_370	5.23162	0.000849176	Up
evm_model_ptg000004l_375	1.90941	1.5458e-13	Up
evm_model_ptg000004l_383	2.77075	8.07992e-32	Up
evm_model_ptg000004l_39	-2.79972	1.94003e-11	Down
evm_model_ptg000004l_404	1.15832	0.00294286	Up
evm_model_ptg000004l_409	3.58301	0.000783007	Up
evm_model_ptg000004l_414	-3.76696	5.1381e-10	Down
evm_model_ptg000004l_417	-3.28187	1.00311e-13	Down
evm_model_ptg000004l_431	1.16634	0.0350079	Up
evm_model_ptg000004l_440	1.55465	0.00021166	Up
evm_model_ptg000004l_441	2.89873	8.07063e-10	Up
evm_model_ptg000004l_448	1.56595	1.79013e-08	Up
evm_model_ptg000004l_462	3.1032	0.0125771	Up
evm_model_ptg000004l_467	-4.01562	0.0322788	Down
evm_model_ptg000004l_468	-1.3079	8.86937e-08	Down
evm_model_ptg000004l_510	2.79693	0.00793939	Up
evm_model_ptg000004l_52	-2.26752	0.00161327	Down
evm_model_ptg000004l_524	-4.96336	0.0472126	Down
evm_model_ptg000004l_537	2.24657	3.465e-05	Up
evm_model_ptg000004l_554	-1.33654	8.32479e-11	Down
evm_model_ptg000004l_559	3.27912	2.38604e-08	Up
evm_model_ptg000004l_560	5.74803	7.86114e-05	Up
evm_model_ptg000004l_565	1.70091	0.000553447	Up
evm_model_ptg000004l_585	5.66644	0.000495932	Up
evm_model_ptg000004l_594	-5.90484	0.00223551	Down
evm_model_ptg000004l_598	1.09189	0.00241093	Up
evm_model_ptg000004l_6	-4.33618	0.0497226	Down
evm_model_ptg000004l_604	-3.61419	0.0241736	Down
evm_model_ptg000004l_639	2.81779	0.0269575	Up
evm_model_ptg000004l_653	2.70815	0.0214028	Up
evm_model_ptg000004l_659	3.93774	0.00114187	Up
evm_model_ptg000004l_670	2.73399	4.37971e-06	Up
evm_model_ptg000004l_691	1.3553	2.40847e-08	Up
evm_model_ptg000004l_694	2.97897	3.22745e-18	Up
evm_model_ptg000004l_70	-4.47605	0.0379662	Down
evm_model_ptg000004l_71	4.2657	0.00246937	Up
evm_model_ptg000004l_711	4.16948	0.0239089	Up
evm_model_ptg000004l_712	-2.00925	6.24733e-28	Down
evm_model_ptg000004l_715	1.6059	0.000971148	Up
evm_model_ptg000004l_716	4.09291	0.0322351	Up
evm_model_ptg000004l_719	1.10011	0.0271535	Up
evm_model_ptg000004l_723	2.83376	0.00980102	Up
evm_model_ptg000004l_727	-2.27192	7.24073e-05	Down
evm_model_ptg000004l_768	-5.07425	0.000558958	Down
evm_model_ptg000004l_769	3.31926	0.00336115	Up
evm_model_ptg000004l_771	2.70308	2.60406e-11	Up
evm_model_ptg000004l_779	2.4995	0.00011439	Up
evm_model_ptg000004l_781	2.08987	9.68876e-07	Up
evm_model_ptg000004l_789	1.6841	1.51084e-05	Up
evm_model_ptg000004l_806	2.85632	5.35116e-10	Up
evm_model_ptg000004l_817	3.63612	3.35163e-13	Up
evm_model_ptg000004l_819	-2.52902	0.03199	Down
evm_model_ptg000004l_821	1.67648	1.38541e-07	Up
evm_model_ptg000004l_822	4.81947	0.0125652	Up
evm_model_ptg000004l_836	-3.43647	3.71821e-13	Down
evm_model_ptg000004l_849	-3.37817	1.08695e-09	Down
evm_model_ptg000004l_851	2.96928	0.00507349	Up
evm_model_ptg000004l_863	-4.96746	0.0445277	Down
evm_model_ptg000004l_873	2.19133	4.97664e-17	Up
evm_model_ptg000004l_878	1.49943	0.000192977	Up
evm_model_ptg000004l_886	1.64883	1.46028e-07	Up
evm_model_ptg000004l_908	1.6937	2.0234e-16	Up
evm_model_ptg000004l_920	1.51229	0.0465644	Up
evm_model_ptg000004l_928	3.6318	0.00179764	Up
evm_model_ptg000004l_937	2.16023	1.25867e-06	Up
evm_model_ptg000004l_940	-4.01914	5.96286e-06	Down
evm_model_ptg000004l_96	-3.03165	0.000569475	Down
evm_model_ptg000004l_962	-3.31698	1.71983e-11	Down
evm_model_ptg000004l_97	3.85751	0.0476252	Up
evm_model_ptg000004l_980	-4.37968	1.41241e-06	Down
evm_model_ptg000004l_999	1.14352	0.00763188	Up
evm_model_ptg000005l_103	1.31373	0.00645442	Up
evm_model_ptg000005l_104	2.17213	0.0198771	Up
evm_model_ptg000005l_119	2.9299	3.14885e-20	Up
evm_model_ptg000005l_138	-5.37283	2.93044e-08	Down
evm_model_ptg000005l_154	-4.61847	0.0269754	Down
evm_model_ptg000005l_161	-1.55065	0.00020925	Down
evm_model_ptg000005l_165	-3.03894	0.0015494	Down
evm_model_ptg000005l_177	-5.86412	0.0035577	Down
evm_model_ptg000005l_22	-3.54168	0.00465732	Down
evm_model_ptg000005l_222	1.05066	0.000537598	Up
evm_model_ptg000005l_26	-4.61151	0.000388879	Down
evm_model_ptg000005l_276	-5.1326	0.0301922	Down
evm_model_ptg000005l_28	2.82939	8.41469e-10	Up
evm_model_ptg000005l_298	4.85318	0.000210794	Up
evm_model_ptg000005l_317	-3.04572	0.0243346	Down
evm_model_ptg000005l_353	-3.14447	0.00119905	Down
evm_model_ptg000005l_41	-6.14003	1.90206e-137	Down
evm_model_ptg000005l_418	-1.72562	1.40082e-13	Down
evm_model_ptg000005l_452	3.45486	2.92305e-11	Up
evm_model_ptg000005l_470	-3.56171	0.0185914	Down
evm_model_ptg000005l_481	-5.55627	0.00776378	Down
evm_model_ptg000005l_49	-3.83394	6.54978e-162	Down
evm_model_ptg000005l_495	1.13262	0.00200385	Up
evm_model_ptg000005l_53	-3.49484	1.74911e-128	Down
evm_model_ptg000005l_531	-2.97075	1.9813e-30	Down
evm_model_ptg000005l_536	2.35979	1.87268e-16	Up
evm_model_ptg000005l_549	4.85964	0.012497	Up
evm_model_ptg000005l_562	4.38149	0.0440463	Up
evm_model_ptg000005l_596	2.28961	5.51884e-14	Up
evm_model_ptg000005l_599	-1.22335	0.0168027	Down
evm_model_ptg000005l_60	3.90064	0.0441319	Up
evm_model_ptg000005l_605	2.28889	0.000457095	Up
evm_model_ptg000005l_606	-2.15199	0.03406	Down
evm_model_ptg000005l_620	1.9441	2.89394e-05	Up
evm_model_ptg000005l_642	-4.00789	0.00154827	Down
evm_model_ptg000005l_645	-4.66245	5.04628e-18	Down
evm_model_ptg000005l_649	2.35157	4.42676e-18	Up
evm_model_ptg000005l_687	-2.93387	5.24102e-09	Down
evm_model_ptg000005l_700	-3.13993	0.00838006	Down
evm_model_ptg000005l_709	4.43636	0.0359802	Up
evm_model_ptg000005l_714	-3.04637	0.015308	Down
evm_model_ptg000005l_717	-2.89522	0.0219543	Down
evm_model_ptg000005l_746	2.49926	1.0398e-22	Up
evm_model_ptg000005l_751	2.14557	0.00012175	Up
evm_model_ptg000005l_756	-4.35597	3.62537e-130	Down
evm_model_ptg000005l_758	1.32007	0.0493887	Up
evm_model_ptg000005l_759	2.42559	0.016954	Up
evm_model_ptg000005l_761	-1.62532	2.0938e-05	Down
evm_model_ptg000005l_769	-3.70603	0.0230638	Down
evm_model_ptg000005l_776	-4.36013	0.0493262	Down
evm_model_ptg000005l_795	-3.80684	8.95785e-10	Down
evm_model_ptg000005l_8	-4.08658	5.26085e-05	Down
evm_model_ptg000005l_801	-2.51434	0.00563781	Down
evm_model_ptg000005l_804	3.74224	0.0207048	Up
evm_model_ptg000005l_837	-3.69904	0.0247584	Down
evm_model_ptg000005l_86	1.80311	1.29956e-06	Up
evm_model_ptg000005l_866	2.95957	0.000279295	Up
evm_model_ptg000005l_873	-6.72173	1.13865e-57	Down
evm_model_ptg000005l_9	-4.07127	4.35148e-11	Down
evm_model_ptg000005l_929	-1.48842	0.0436596	Down
evm_model_ptg000005l_937	-3.05492	2.03247e-34	Down
evm_model_ptg000005l_943	-3.02707	0.00101265	Down
evm_model_ptg000005l_967	-3.26428	0.000189053	Down
evm_model_ptg000006l_1001	1.14171	4.16062e-05	Up
evm_model_ptg000006l_1005	-5.35042	8.14872e-108	Down
evm_model_ptg000006l_1007	-4.44678	1.09898e-39	Down
evm_model_ptg000006l_101	1.42022	3.1324e-07	Up
evm_model_ptg000006l_1010	-1.89444	1.99462e-06	Down
evm_model_ptg000006l_1038	-4.66472	4.96707e-70	Down
evm_model_ptg000006l_1043	1.06937	0.0135395	Up
evm_model_ptg000006l_1049	7.67392	1.15939e-08	Up
evm_model_ptg000006l_1051	-4.99951	1.0339e-23	Down
evm_model_ptg000006l_1052	-3.9613	0.000375454	Down
evm_model_ptg000006l_1053	-1.79916	7.96043e-10	Down
evm_model_ptg000006l_106	3.31375	0.015658	Up
evm_model_ptg000006l_1066	3.42794	0.0369453	Up
evm_model_ptg000006l_1074	2.56933	9.71918e-08	Up
evm_model_ptg000006l_1089	-5.42113	1.98186e-16	Down
evm_model_ptg000006l_1092	-2.31854	3.39897e-101	Down
evm_model_ptg000006l_1095	-5.86024	0.00311054	Down
evm_model_ptg000006l_1098	-1.26427	4.07264e-29	Down
evm_model_ptg000006l_1099	-3.93167	1.3065e-19	Down
evm_model_ptg000006l_1100	-4.35261	0.0493342	Down
evm_model_ptg000006l_1112	-2.14886	0.000245811	Down
evm_model_ptg000006l_1113	-6.36215	0.000260873	Down
evm_model_ptg000006l_1114	-5.31472	0.0175443	Down
evm_model_ptg000006l_1121	-7.40972	5.9682e-07	Down
evm_model_ptg000006l_1122	-4.89477	9.13573e-84	Down
evm_model_ptg000006l_1124	-3.66948	1.44135e-07	Down
evm_model_ptg000006l_1125	-3.80711	6.41663e-15	Down
evm_model_ptg000006l_1127	-3.65931	0.00307536	Down
evm_model_ptg000006l_1131	-6.22383	0.000820619	Down
evm_model_ptg000006l_157	-3.35819	0.0442012	Down
evm_model_ptg000006l_165	-1.21716	1.85933e-49	Down
evm_model_ptg000006l_180	3.48268	0.0357072	Up
evm_model_ptg000006l_184	4.9808	0.0123048	Up
evm_model_ptg000006l_228	1.40652	1.68749e-07	Up
evm_model_ptg000006l_269	2.07947	0.0484307	Up
evm_model_ptg000006l_272	2.94235	9.38286e-09	Up
evm_model_ptg000006l_284	-5.54261	2.38156e-11	Down
evm_model_ptg000006l_286	5.52248	5.68835e-06	Up
evm_model_ptg000006l_294	4.98627	0.00944731	Up
evm_model_ptg000006l_311	1.70407	1.11774e-13	Up
evm_model_ptg000006l_329	-3.70865	3.24997e-27	Down
evm_model_ptg000006l_339	2.32492	1.38845e-09	Up
evm_model_ptg000006l_360	-2.37307	5.18549e-29	Down
evm_model_ptg000006l_365	4.26094	0.01823	Up
evm_model_ptg000006l_366	-2.83542	0.0102276	Down
evm_model_ptg000006l_38	-4.04366	0.0247393	Down
evm_model_ptg000006l_384	1.22847	0.0019827	Up
evm_model_ptg000006l_40	-4.56423	0.00453769	Down
evm_model_ptg000006l_431	2.47388	0.0140809	Up
evm_model_ptg000006l_478	4.97951	0.00846686	Up
evm_model_ptg000006l_48	5.08607	0.0068485	Up
evm_model_ptg000006l_485	-3.92917	5.15279e-07	Down
evm_model_ptg000006l_497	2.18807	1.39171e-05	Up
evm_model_ptg000006l_510	1.86496	7.81152e-06	Up
evm_model_ptg000006l_533	1.72517	0.00630672	Up
evm_model_ptg000006l_541	-5.1237	0.0327276	Down
evm_model_ptg000006l_573	-6.86111	7.01734e-09	Down
evm_model_ptg000006l_581	-5.82353	0.000346854	Down
evm_model_ptg000006l_588	1.45122	7.66716e-07	Up
evm_model_ptg000006l_60	1.57436	0.00845744	Up
evm_model_ptg000006l_610	-8.00125	1.02255e-08	Down
evm_model_ptg000006l_613	-1.38726	1.84174e-05	Down
evm_model_ptg000006l_626	-1.33797	4.15669e-13	Down
evm_model_ptg000006l_667	-3.70333	0.000456889	Down
evm_model_ptg000006l_7	-2.32236	0.00789437	Down
evm_model_ptg000006l_71	-2.61253	2.10969e-09	Down
evm_model_ptg000006l_711	-4.06517	2.47935e-26	Down
evm_model_ptg000006l_72	-4.09597	0.000119252	Down
evm_model_ptg000006l_73	-1.14715	0.00660854	Down
evm_model_ptg000006l_733	5.89659	3.24594e-25	Up
evm_model_ptg000006l_735	3.16225	0.00069236	Up
evm_model_ptg000006l_754	-6.88832	7.12633e-17	Down
evm_model_ptg000006l_758	-3.85929	0	Down
evm_model_ptg000006l_769	3.43838	0.0410503	Up
evm_model_ptg000006l_774	-1.90271	0.0252802	Down
evm_model_ptg000006l_788	2.6298	8.0529e-06	Up
evm_model_ptg000006l_792	-4.00483	3.47668e-14	Down
evm_model_ptg000006l_793	-7.52652	3.62219e-08	Down
evm_model_ptg000006l_8	-1.91669	0.0417923	Down
evm_model_ptg000006l_805	-2.32298	0.0385247	Down
evm_model_ptg000006l_814	2.09565	0.000262653	Up
evm_model_ptg000006l_824	1.47102	0.00529506	Up
evm_model_ptg000006l_825	1.88559	0.00376136	Up
evm_model_ptg000006l_829	-5.66563	0.0058113	Down
evm_model_ptg000006l_842	-3.13972	1.67014e-58	Down
evm_model_ptg000006l_843	-2.50683	0.0493262	Down
evm_model_ptg000006l_850	1.55449	2.33419e-09	Up
evm_model_ptg000006l_852	1.74535	0.0459663	Up
evm_model_ptg000006l_87	2.67252	1.86709e-06	Up
evm_model_ptg000006l_877	2.01981	0.000200967	Up
evm_model_ptg000006l_882	-4.72765	0.0204808	Down
evm_model_ptg000006l_89	-5.30702	0.01823	Down
evm_model_ptg000006l_898	1.41813	0.00258497	Up
evm_model_ptg000006l_9	-8.46503	8.45552e-11	Down
evm_model_ptg000006l_90	-4.99507	0.0100674	Down
evm_model_ptg000006l_913	3.42012	0.00169044	Up
evm_model_ptg000006l_916	2.31929	0.0229772	Up
evm_model_ptg000006l_918	-4.12955	7.12633e-17	Down
evm_model_ptg000006l_950	4.6414	0.0205986	Up
evm_model_ptg000007l_1007	1.22646	0.000242983	Up
evm_model_ptg000007l_1016	-5.61551	1.66718e-33	Down
evm_model_ptg000007l_14	-4.4748	3.51706e-26	Down
evm_model_ptg000007l_149	-5.66645	0.00773118	Down
evm_model_ptg000007l_184	-1.14838	1.64347e-09	Down
evm_model_ptg000007l_189	-1.17892	0.000653731	Down
evm_model_ptg000007l_19	-1.28628	3.81366e-09	Down
evm_model_ptg000007l_25	-6.04733	6.48419e-09	Down
evm_model_ptg000007l_261	2.26069	6.92506e-34	Up
evm_model_ptg000007l_264	2.77738	1.45643e-05	Up
evm_model_ptg000007l_27	-2.92995	5.57657e-143	Down
evm_model_ptg000007l_271	6.95372	6.40578e-07	Up
evm_model_ptg000007l_272	3.6515	1.03519e-08	Up
evm_model_ptg000007l_287	-2.72115	4.10512e-25	Down
evm_model_ptg000007l_300	-4.3438	1.37082e-41	Down
evm_model_ptg000007l_319	-3.27511	0.000126473	Down
evm_model_ptg000007l_320	5.4903	0.00152516	Up
evm_model_ptg000007l_324	-3.47232	2.37744e-27	Down
evm_model_ptg000007l_330	-2.87604	9.38829e-06	Down
evm_model_ptg000007l_331	1.75413	0.00451418	Up
evm_model_ptg000007l_333	-1.15949	0.00190719	Down
evm_model_ptg000007l_339	1.42888	1.31393e-05	Up
evm_model_ptg000007l_359	2.38264	0.035749	Up
evm_model_ptg000007l_379	4.32166	1.23379e-08	Up
evm_model_ptg000007l_381	-4.34815	0.0487608	Down
evm_model_ptg000007l_396	3.11084	9.48619e-05	Up
evm_model_ptg000007l_417	2.82293	0.00418117	Up
evm_model_ptg000007l_425	-1.83742	0.00773821	Down
evm_model_ptg000007l_442	4.96138	0.00177777	Up
evm_model_ptg000007l_452	-3.83201	0.0446399	Down
evm_model_ptg000007l_459	1.45672	2.12056e-05	Up
evm_model_ptg000007l_462	-2.28403	9.12238e-05	Down
evm_model_ptg000007l_466	-4.38936	4.37412e-11	Down
evm_model_ptg000007l_485	-2.04866	0.000809571	Down
evm_model_ptg000007l_494	1.208	6.78535e-05	Up
evm_model_ptg000007l_527	3.08731	7.80559e-08	Up
evm_model_ptg000007l_534	2.31163	0.0260423	Up
evm_model_ptg000007l_538	-3.69976	2.58929e-22	Down
evm_model_ptg000007l_54	-3.00282	0.0323491	Down
evm_model_ptg000007l_542	-2.3515	0.0236724	Down
evm_model_ptg000007l_545	2.85374	7.36637e-06	Up
evm_model_ptg000007l_551	-4.59154	5.48496e-164	Down
evm_model_ptg000007l_554	-5.78475	1.06095e-05	Down
evm_model_ptg000007l_570	1.86202	3.04764e-07	Up
evm_model_ptg000007l_571	-6.49826	0.000130783	Down
evm_model_ptg000007l_572	1.18617	7.22755e-11	Up
evm_model_ptg000007l_579	-5.66691	5.17117e-12	Down
evm_model_ptg000007l_590	1.26992	0.0442232	Up
evm_model_ptg000007l_602	-8.10406	5.664e-09	Down
evm_model_ptg000007l_604	6.4078	1.35874e-05	Up
evm_model_ptg000007l_630	3.69454	4.59717e-47	Up
evm_model_ptg000007l_640	4.19434	0.00020925	Up
evm_model_ptg000007l_650	1.34087	2.84636e-07	Up
evm_model_ptg000007l_655	1.10353	0.000135092	Up
evm_model_ptg000007l_694	-1.94689	0.00645442	Down
evm_model_ptg000007l_709	-3.56355	0.000204406	Down
evm_model_ptg000007l_718	2.3252	0.000463953	Up
evm_model_ptg000007l_719	3.10973	1.55529e-14	Up
evm_model_ptg000007l_76	-2.38054	1.74107e-06	Down
evm_model_ptg000007l_769	3.34056	0.0135678	Up
evm_model_ptg000007l_77	2.72736	0.00494916	Up
evm_model_ptg000007l_790	-3.91082	9.97083e-07	Down
evm_model_ptg000007l_8	-2.36826	8.25468e-33	Down
evm_model_ptg000007l_816	1.15183	0.00158388	Up
evm_model_ptg000007l_825	2.24248	1.18924e-14	Up
evm_model_ptg000007l_83	-4.17331	7.23364e-17	Down
evm_model_ptg000007l_842	3.12471	0.0345408	Up
evm_model_ptg000007l_850	-4.1404	0.0244331	Down
evm_model_ptg000007l_888	4.24927	4.39065e-14	Up
evm_model_ptg000007l_925	-1.6699	0.00214318	Down
evm_model_ptg000007l_95	3.85343	1.8178e-05	Up
evm_model_ptg000007l_954	-4.45696	2.05626e-18	Down
evm_model_ptg000007l_964	3.81461	1.45121e-12	Up
evm_model_ptg000007l_973	1.55176	5.10477e-05	Up
evm_model_ptg000007l_984	3.90647	0.0448777	Up
evm_model_ptg000007l_985	-2.91339	0.00087031	Down
evm_model_ptg000007l_999	-3.411	1.78153e-15	Down
evm_model_ptg000008l_1007	-3.98769	0.00627119	Down
evm_model_ptg000008l_1016	1.93586	0.0455125	Up
evm_model_ptg000008l_1018	-4.21134	2.35536e-155	Down
evm_model_ptg000008l_102	-5.97404	0.00181595	Down
evm_model_ptg000008l_1049	-4.5984	0.02691	Down
evm_model_ptg000008l_1053	2.87531	0.000499799	Up
evm_model_ptg000008l_106	-8.86902	3.93744e-12	Down
evm_model_ptg000008l_112	-3.92581	2.76462e-19	Down
evm_model_ptg000008l_115	-5.44036	0.0158505	Down
evm_model_ptg000008l_118	-3.92735	3.59969e-36	Down
evm_model_ptg000008l_120	-1.60764	0.00787948	Down
evm_model_ptg000008l_13	-4.16397	6.66431e-66	Down
evm_model_ptg000008l_132	-3.02823	0	Down
evm_model_ptg000008l_141	-6.59157	2.49654e-15	Down
evm_model_ptg000008l_143	-5.69471	4.99247e-47	Down
evm_model_ptg000008l_15	-1.65245	0.011491	Down
evm_model_ptg000008l_179	1.67266	0.010209	Up
evm_model_ptg000008l_184	1.92545	0.0206302	Up
evm_model_ptg000008l_189	3.02316	0.039102	Up
evm_model_ptg000008l_191	3.17932	5.90939e-34	Up
evm_model_ptg000008l_194	1.37781	0.0458262	Up
evm_model_ptg000008l_209	-5.67623	0.0068837	Down
evm_model_ptg000008l_210	-2.71206	2.87126e-40	Down
evm_model_ptg000008l_234	2.20373	0.00076167	Up
evm_model_ptg000008l_244	1.50074	5.77531e-14	Up
evm_model_ptg000008l_246	-4.57508	2.55329e-47	Down
evm_model_ptg000008l_25	-4.86006	1.26688e-07	Down
evm_model_ptg000008l_250	-4.75329	0.00224049	Down
evm_model_ptg000008l_257	3.13638	2.05392e-17	Up
evm_model_ptg000008l_259	-5.6391	2.5551e-97	Down
evm_model_ptg000008l_264	2.93289	2.93354e-05	Up
evm_model_ptg000008l_27	-3.44264	0.022992	Down
evm_model_ptg000008l_289	1.76729	4.06254e-28	Up
evm_model_ptg000008l_300	2.03383	0.000382223	Up
evm_model_ptg000008l_31	1.82471	7.26e-06	Up
evm_model_ptg000008l_312	-6.09294	2.54427e-09	Down
evm_model_ptg000008l_33	-2.11231	0.0242776	Down
evm_model_ptg000008l_36	-4.6047	0.0260406	Down
evm_model_ptg000008l_362	1.70349	0.0194256	Up
evm_model_ptg000008l_383	1.00837	0.0180983	Up
evm_model_ptg000008l_390	-1.3018	4.50277e-23	Down
evm_model_ptg000008l_404	1.80186	7.07592e-07	Up
evm_model_ptg000008l_407	-5.20476	3.76213e-15	Down
evm_model_ptg000008l_412	2.20141	0.00537131	Up
evm_model_ptg000008l_413	-2.77866	0.0297698	Down
evm_model_ptg000008l_422	1.8588	3.47803e-06	Up
evm_model_ptg000008l_425	5.52895	5.86437e-06	Up
evm_model_ptg000008l_438	2.88137	0.00440306	Up
evm_model_ptg000008l_460	-3.04782	0.0436596	Down
evm_model_ptg000008l_469	-3.96053	0.0445277	Down
evm_model_ptg000008l_473	4.22308	0.000230516	Up
evm_model_ptg000008l_484	5.25477	0.00340015	Up
evm_model_ptg000008l_490	5.16022	0.00401475	Up
evm_model_ptg000008l_495	1.98888	0.00625986	Up
evm_model_ptg000008l_497	-3.93901	1.31512e-14	Down
evm_model_ptg000008l_5	-2.57221	1.39611e-06	Down
evm_model_ptg000008l_501	-5.13616	1.48601e-101	Down
evm_model_ptg000008l_52	-3.00474	9.56009e-21	Down
evm_model_ptg000008l_537	4.443	0.0101471	Up
evm_model_ptg000008l_548	-3.54905	0.000111702	Down
evm_model_ptg000008l_558	3.4952	5.31964e-06	Up
evm_model_ptg000008l_56	-1.85477	0.0340331	Down
evm_model_ptg000008l_580	-4.02819	0.0242491	Down
evm_model_ptg000008l_607	2.17473	0.000361828	Up
evm_model_ptg000008l_610	1.48981	0.0108189	Up
evm_model_ptg000008l_615	1.24169	0.000227341	Up
evm_model_ptg000008l_629	3.45901	0.0386258	Up
evm_model_ptg000008l_63	-3.42218	2.91732e-30	Down
evm_model_ptg000008l_643	-3.23104	0.00126651	Down
evm_model_ptg000008l_645	-3.29382	0.0427802	Down
evm_model_ptg000008l_648	-4.24218	7.25099e-83	Down
evm_model_ptg000008l_649	-4.83296	0.00194204	Down
evm_model_ptg000008l_661	-7.00632	1.1958e-05	Down
evm_model_ptg000008l_672	3.41482	9.04266e-42	Up
evm_model_ptg000008l_673	2.72069	3.18732e-07	Up
evm_model_ptg000008l_692	2.49843	2.808e-11	Up
evm_model_ptg000008l_7	-4.50281	1.68295e-08	Down
evm_model_ptg000008l_718	1.49531	2.19785e-05	Up
evm_model_ptg000008l_719	-4.19448	1.27891e-40	Down
evm_model_ptg000008l_729	1.30369	0.00338463	Up
evm_model_ptg000008l_751	3.83064	0.00125288	Up
evm_model_ptg000008l_77	1.33376	1.39838e-07	Up
evm_model_ptg000008l_78	-2.0117	7.09833e-13	Down
evm_model_ptg000008l_781	2.75241	1.07704e-10	Up
evm_model_ptg000008l_792	1.46982	0.0195484	Up
evm_model_ptg000008l_810	1.15178	0.00100012	Up
evm_model_ptg000008l_811	-1.83648	0.0302229	Down
evm_model_ptg000008l_84	-5.14643	0.0279458	Down
evm_model_ptg000008l_858	-2.22779	0	Down
evm_model_ptg000008l_860	-5.13756	3.39687e-10	Down
evm_model_ptg000008l_87	-2.92006	0.0388505	Down
evm_model_ptg000008l_887	-3.8115	8.58311e-45	Down
evm_model_ptg000008l_894	-1.0442	0.00604168	Down
evm_model_ptg000008l_9	-3.56164	0.000272323	Down
evm_model_ptg000008l_904	-1.07994	0.000159519	Down
evm_model_ptg000008l_91	-4.18035	2.12634e-106	Down
evm_model_ptg000008l_917	-5.04966	2.8532e-05	Down
evm_model_ptg000008l_92	-6.05149	4.70943e-73	Down
evm_model_ptg000008l_920	-4.43034	7.53834e-05	Down
evm_model_ptg000008l_922	-4.99819	0.0417652	Down
evm_model_ptg000008l_924	2.18256	6.21872e-22	Up
evm_model_ptg000008l_94	-6.87139	2.03185e-05	Down
evm_model_ptg000008l_958	-2.36381	2.45854e-07	Down
evm_model_ptg000008l_966	-4.53565	0.00642941	Down
evm_model_ptg000008l_968	-1.90831	0.00693635	Down
evm_model_ptg000008l_972	-4.6238	1.25751e-29	Down
evm_model_ptg000008l_98	1.53022	0.0406072	Up
evm_model_ptg000008l_980	-5.41675	0.0243612	Down
evm_model_ptg000008l_981	1.72272	8.33304e-05	Up
evm_model_ptg000008l_991	1.8896	0.0367895	Up
evm_model_ptg000009l_100	-6.07059	0.000117208	Down
evm_model_ptg000009l_1008	1.99748	0.0166448	Up
evm_model_ptg000009l_102	-1.74171	3.04317e-06	Down
evm_model_ptg000009l_1020	2.04205	0.000293841	Up
evm_model_ptg000009l_1023	-4.15784	0.0316705	Down
evm_model_ptg000009l_1025	4.98394	0.00743571	Up
evm_model_ptg000009l_1026	-4.97718	0.0459663	Down
evm_model_ptg000009l_1027	5.88252	0.000194993	Up
evm_model_ptg000009l_1029	-1.30048	1.73791e-17	Down
evm_model_ptg000009l_103	-4.76209	1.6659e-09	Down
evm_model_ptg000009l_1031	-4.2448	9.47622e-78	Down
evm_model_ptg000009l_1057	-3.45344	9.2771e-21	Down
evm_model_ptg000009l_1077	-2.58337	2.38945e-14	Down
evm_model_ptg000009l_1078	-1.29437	3.54401e-33	Down
evm_model_ptg000009l_1104	2.42191	0.0154754	Up
evm_model_ptg000009l_1110	-3.77514	2.07728e-07	Down
evm_model_ptg000009l_1113	-2.56234	1.49375e-06	Down
evm_model_ptg000009l_1120	-3.39502	1.76841e-05	Down
evm_model_ptg000009l_1123	-2.06999	0.00333244	Down
evm_model_ptg000009l_1166	-3.86236	4.94866e-28	Down
evm_model_ptg000009l_1187	-4.86485	3.12585e-191	Down
evm_model_ptg000009l_1190	-5.43473	1.81589e-16	Down
evm_model_ptg000009l_1197	-2.86346	0.00048284	Down
evm_model_ptg000009l_12	-3.21212	0.000424559	Down
evm_model_ptg000009l_1200	-1.92872	0.0189475	Down
evm_model_ptg000009l_1204	-2.46655	0.0313507	Down
evm_model_ptg000009l_1205	1.0033	4.1975e-05	Up
evm_model_ptg000009l_1212	1.89061	0.000168894	Up
evm_model_ptg000009l_1216	2.84647	0.00152516	Up
evm_model_ptg000009l_1217	-2.51767	0.00012609	Down
evm_model_ptg000009l_1219	1.24495	7.01734e-09	Up
evm_model_ptg000009l_1220	-1.15224	8.18052e-15	Down
evm_model_ptg000009l_1222	-1.27587	5.01489e-12	Down
evm_model_ptg000009l_1234	3.20172	6.67548e-43	Up
evm_model_ptg000009l_1235	-1.63977	0.00290439	Down
evm_model_ptg000009l_1239	-3.80057	0.0187039	Down
evm_model_ptg000009l_1242	-3.36728	4.77634e-07	Down
evm_model_ptg000009l_139	-1.9059	7.80412e-34	Down
evm_model_ptg000009l_14	-4.33778	2.6659e-16	Down
evm_model_ptg000009l_15	-3.31506	2.31477e-08	Down
evm_model_ptg000009l_150	-1.80896	1.24976e-06	Down
evm_model_ptg000009l_153	-4.85944	1.5559e-18	Down
evm_model_ptg000009l_154	-1.78259	0.000308563	Down
evm_model_ptg000009l_161	1.57742	0.00137199	Up
evm_model_ptg000009l_162	3.51129	3.7087e-07	Up
evm_model_ptg000009l_167	-1.8967	5.6639e-09	Down
evm_model_ptg000009l_168	-2.028	4.14101e-05	Down
evm_model_ptg000009l_173	2.38187	7.72637e-05	Up
evm_model_ptg000009l_175	-2.17583	3.47764e-70	Down
evm_model_ptg000009l_180	-3.03063	0.000681886	Down
evm_model_ptg000009l_182	3.47782	1.90685e-05	Up
evm_model_ptg000009l_191	-5.42363	0.0125771	Down
evm_model_ptg000009l_219	-3.7602	1.37309e-08	Down
evm_model_ptg000009l_224	2.5047	2.77786e-08	Up
evm_model_ptg000009l_237	3.1772	2.3222e-10	Up
evm_model_ptg000009l_245	3.76117	0.0140059	Up
evm_model_ptg000009l_246	2.07375	0.00389597	Up
evm_model_ptg000009l_249	4.5016	2.38199e-147	Up
evm_model_ptg000009l_272	-3.82251	0.049102	Down
evm_model_ptg000009l_282	3.75788	4.79246e-15	Up
evm_model_ptg000009l_290	-3.55656	2.39082e-07	Down
evm_model_ptg000009l_3	-5.33566	1.54453e-28	Down
evm_model_ptg000009l_301	-5.45621	0.0134444	Down
evm_model_ptg000009l_312	-3.19493	0.00967168	Down
evm_model_ptg000009l_313	-3.15634	3.00284e-06	Down
evm_model_ptg000009l_321	-3.48557	0.000402539	Down
evm_model_ptg000009l_323	-4.94218	1.58008e-06	Down
evm_model_ptg000009l_324	-3.33569	0.00649685	Down
evm_model_ptg000009l_336	-2.25875	3.98258e-10	Down
evm_model_ptg000009l_348	-4.81853	3.48889e-68	Down
evm_model_ptg000009l_382	-5.16007	0.0270018	Down
evm_model_ptg000009l_392	2.88069	0.0078822	Up
evm_model_ptg000009l_393	-2.52819	9.16082e-29	Down
evm_model_ptg000009l_394	-4.78081	0	Down
evm_model_ptg000009l_395	2.49133	5.54313e-06	Up
evm_model_ptg000009l_404	-2.42415	0.0223779	Down
evm_model_ptg000009l_408	-2.57	4.74374e-09	Down
evm_model_ptg000009l_410	4.69043	0.0191399	Up
evm_model_ptg000009l_418	-2.07607	7.7571e-70	Down
evm_model_ptg000009l_42	-3.10201	0.00189721	Down
evm_model_ptg000009l_458	1.40938	0.00872946	Up
evm_model_ptg000009l_462	-5.12748	2.89037e-62	Down
evm_model_ptg000009l_478	-4.56317	9.20536e-46	Down
evm_model_ptg000009l_479	-4.22837	8.32908e-06	Down
evm_model_ptg000009l_488	1.75481	1.21212e-10	Up
evm_model_ptg000009l_5	-1.33371	8.73251e-06	Down
evm_model_ptg000009l_500	1.5429	0.000114852	Up
evm_model_ptg000009l_516	-3.53683	0.00184928	Down
evm_model_ptg000009l_532	-2.53611	0.000972276	Down
evm_model_ptg000009l_536	-2.75609	1.72859e-07	Down
evm_model_ptg000009l_549	2.4487	0.0366837	Up
evm_model_ptg000009l_554	2.66945	0.0441002	Up
evm_model_ptg000009l_572	1.25432	0.00115749	Up
evm_model_ptg000009l_591	-4.30106	0.0129525	Down
evm_model_ptg000009l_597	3.96111	7.82934e-05	Up
evm_model_ptg000009l_607	-4.84265	3.67171e-60	Down
evm_model_ptg000009l_61	-4.07886	0.00145249	Down
evm_model_ptg000009l_612	-2.3224	0.00342713	Down
evm_model_ptg000009l_615	-3.23179	2.79133e-46	Down
evm_model_ptg000009l_639	-2.55766	2.3893e-10	Down
evm_model_ptg000009l_64	-5.58059	0.00775681	Down
evm_model_ptg000009l_641	-2.41903	1.94049e-121	Down
evm_model_ptg000009l_668	1.93719	4.9126e-12	Up
evm_model_ptg000009l_68	2.31776	1.59023e-07	Up
evm_model_ptg000009l_7	-4.21298	1.38323e-56	Down
evm_model_ptg000009l_700	3.38744	0.000209746	Up
evm_model_ptg000009l_710	1.74697	1.26043e-08	Up
evm_model_ptg000009l_729	3.38533	0.00166763	Up
evm_model_ptg000009l_739	2.25179	5.77433e-10	Up
evm_model_ptg000009l_745	1.01256	0.000920652	Up
evm_model_ptg000009l_754	-2.65298	0.020829	Down
evm_model_ptg000009l_763	-4.50196	0.0369148	Down
evm_model_ptg000009l_775	1.06934	4.51903e-09	Up
evm_model_ptg000009l_776	4.29959	1.44875e-17	Up
evm_model_ptg000009l_778	2.1064	1.37943e-05	Up
evm_model_ptg000009l_791	3.70445	0.0161477	Up
evm_model_ptg000009l_797	1.55202	0.00120363	Up
evm_model_ptg000009l_798	3.82411	0.000398435	Up
evm_model_ptg000009l_805	-3.45725	1.88698e-07	Down
evm_model_ptg000009l_813	2.59313	6.1352e-39	Up
evm_model_ptg000009l_825	1.89815	0.000190107	Up
evm_model_ptg000009l_827	2.03596	0.000372288	Up
evm_model_ptg000009l_843	-5.14797	0.0291445	Down
evm_model_ptg000009l_849	-1.64367	1.17987e-08	Down
evm_model_ptg000009l_85	-2.05821	0.0115476	Down
evm_model_ptg000009l_859	-8.4797	5.51689e-10	Down
evm_model_ptg000009l_861	-5.306	0.00439734	Down
evm_model_ptg000009l_862	-5.16172	0.03002	Down
evm_model_ptg000009l_867	-5.57915	9.06068e-213	Down
evm_model_ptg000009l_881	-1.51396	0.0010434	Down
evm_model_ptg000009l_885	-4.51399	1.71225e-34	Down
evm_model_ptg000009l_888	-3.29666	4.57955e-51	Down
evm_model_ptg000009l_897	2.43282	0.000277366	Up
evm_model_ptg000009l_906	1.58857	5.63842e-86	Up
evm_model_ptg000009l_925	2.82646	0.0269575	Up
evm_model_ptg000009l_947	1.7779	0.00415915	Up
evm_model_ptg000009l_953	-4.35261	0.0493262	Down
evm_model_ptg000009l_956	5.254	0.00318331	Up
evm_model_ptg000009l_988	1.50872	0.0123485	Up
evm_model_ptg000009l_989	2.6892	0.00536369	Up
evm_model_ptg000009l_996	2.97951	2.27486e-25	Up
evm_model_ptg000009l_998	-4.26498	2.67537e-05	Down
evm_model_ptg000010l_10	-1.92908	3.65214e-21	Down
evm_model_ptg000010l_104	1.45294	0.00723899	Up
evm_model_ptg000010l_109	4.08773	4.04282e-11	Up
evm_model_ptg000010l_111	2.71999	4.90589e-09	Up
evm_model_ptg000010l_190	6.54283	6.58673e-06	Up
evm_model_ptg000010l_199	1.94095	5.10547e-06	Up
evm_model_ptg000010l_240	2.1479	7.54923e-07	Up
evm_model_ptg000010l_27	-2.71445	7.21815e-16	Down
evm_model_ptg000010l_285	2.46276	6.92301e-33	Up
evm_model_ptg000010l_286	2.3565	8.93243e-06	Up
evm_model_ptg000010l_290	-2.71977	0.0397369	Down
evm_model_ptg000010l_30	1.99289	0.0474876	Up
evm_model_ptg000010l_300	-4.98857	0.0416314	Down
evm_model_ptg000010l_31	-5.936	4.1313e-06	Down
evm_model_ptg000010l_320	-2.88103	0.00967168	Down
evm_model_ptg000010l_351	2.89258	2.66027e-06	Up
evm_model_ptg000010l_356	2.5118	4.23846e-05	Up
evm_model_ptg000010l_363	-4.27102	1.51527e-07	Down
evm_model_ptg000010l_370	1.57063	4.64664e-15	Up
evm_model_ptg000010l_398	-3.77504	0.0012352	Down
evm_model_ptg000010l_417	-3.18128	2.21743e-34	Down
evm_model_ptg000010l_432	2.15474	0.0334987	Up
evm_model_ptg000010l_443	-3.83177	0.0490377	Down
evm_model_ptg000010l_464	-2.32525	0.0481591	Down
evm_model_ptg000010l_541	-3.46571	2.80019e-09	Down
evm_model_ptg000010l_548	3.25881	1.84333e-06	Up
evm_model_ptg000010l_552	-3.16236	5.00018e-10	Down
evm_model_ptg000010l_565	-4.92264	0.00115957	Down
evm_model_ptg000010l_57	-5.87085	0.00300828	Down
evm_model_ptg000010l_576	2.84967	1.46188e-11	Up
evm_model_ptg000010l_600	1.35249	5.60881e-13	Up
evm_model_ptg000010l_608	6.33558	3.11523e-05	Up
evm_model_ptg000010l_611	-1.77238	0.017233	Down
evm_model_ptg000010l_640	3.58792	0.0230792	Up
evm_model_ptg000010l_643	2.09867	2.5525e-06	Up
evm_model_ptg000010l_651	-6.07233	0.000987904	Down
evm_model_ptg000010l_662	2.11163	3.89112e-07	Up
evm_model_ptg000010l_689	-4.57476	1.18635e-23	Down
evm_model_ptg000010l_697	-3.15874	0.0020986	Down
evm_model_ptg000010l_702	3.30085	0.0127107	Up
evm_model_ptg000010l_721	-5.11319	1.86186e-22	Down
evm_model_ptg000010l_724	-7.23709	2.34132e-07	Down
evm_model_ptg000010l_725	-4.89796	2.35947e-92	Down
evm_model_ptg000010l_75	1.84499	0.00414529	Up
evm_model_ptg000010l_756	-4.73962	8.71366e-41	Down
evm_model_ptg000010l_768	-1.40381	8.41119e-20	Down
evm_model_ptg000010l_78	2.60414	1.08076e-12	Up
evm_model_ptg000010l_782	5.05754	0.00130977	Up
evm_model_ptg000010l_823	1.2497	0.00308172	Up
evm_model_ptg000010l_828	5.41897	0.000370903	Up
evm_model_ptg000010l_829	-2.54916	2.13863e-20	Down
evm_model_ptg000010l_872	-2.55883	0	Down
evm_model_ptg000010l_873	-1.98672	4.43967e-06	Down
evm_model_ptg000010l_877	-6.04035	4.94697e-09	Down
evm_model_ptg000010l_891	-2.52731	2.9155e-11	Down
evm_model_ptg000010l_899	-1.54307	0.00158301	Down
evm_model_ptg000010l_90	-3.04081	2.90199e-07	Down
evm_model_ptg000010l_911	-3.85391	2.20878e-51	Down
evm_model_ptg000010l_92	-4.44006	2.86949e-37	Down
evm_model_ptg000010l_921	-3.23626	3.33387e-05	Down
evm_model_ptg000010l_953	-1.31354	0.0349561	Down
evm_model_ptg000010l_955	2.61593	0.00259249	Up
evm_model_ptg000010l_959	-3.21189	6.77491e-23	Down
evm_model_ptg000010l_961	-2.48317	1.31213e-14	Down
evm_model_ptg000010l_962	1.01723	0.000221955	Up
evm_model_ptg000010l_966	2.1508	0.00344447	Up
evm_model_ptg000010l_967	-2.29755	0.00644082	Down
evm_model_ptg000010l_968	-2.81303	1.96196e-13	Down
evm_model_ptg000010l_981	1.95888	0.0485133	Up
evm_model_ptg000010l_984	-2.29197	0.00666031	Down
evm_model_ptg000011l_101	-3.44803	5.10547e-06	Down
evm_model_ptg000011l_109	-1.67291	0.000352615	Down
evm_model_ptg000011l_11	-5.61869	0.000996152	Down
evm_model_ptg000011l_111	-5.57946	0.0078822	Down
evm_model_ptg000011l_134	-3.71766	0.0144932	Down
evm_model_ptg000011l_136	2.48921	0.0109807	Up
evm_model_ptg000011l_138	-3.84097	4.01345e-06	Down
evm_model_ptg000011l_143	-2.8041	5.05118e-09	Down
evm_model_ptg000011l_158	1.66313	0.00184389	Up
evm_model_ptg000011l_169	-2.50056	2.56254e-05	Down
evm_model_ptg000011l_180	1.78384	0.026744	Up
evm_model_ptg000011l_205	5.63807	0.000722981	Up
evm_model_ptg000011l_206	-3.34472	0.00503627	Down
evm_model_ptg000011l_218	1.16167	0.0410643	Up
evm_model_ptg000011l_222	2.11216	8.20676e-05	Up
evm_model_ptg000011l_229	1.8316	2.19115e-219	Up
evm_model_ptg000011l_241	-5.13919	0.0332286	Down
evm_model_ptg000011l_250	-1.31589	0.000331003	Down
evm_model_ptg000011l_273	2.18467	0.000134882	Up
evm_model_ptg000011l_277	3.01293	0.00615799	Up
evm_model_ptg000011l_282	-2.36626	9.87605e-06	Down
evm_model_ptg000011l_285	4.10209	0.00528834	Up
evm_model_ptg000011l_286	2.0294	8.86932e-10	Up
evm_model_ptg000011l_297	1.92253	0.0451086	Up
evm_model_ptg000011l_301	3.85724	0.01456	Up
evm_model_ptg000011l_304	-6.37973	0.000232677	Down
evm_model_ptg000011l_334	-7.06739	4.89662e-06	Down
evm_model_ptg000011l_338	-5.21759	6.97842e-41	Down
evm_model_ptg000011l_341	-5.28072	0.0207027	Down
evm_model_ptg000011l_371	2.01625	0.00256039	Up
evm_model_ptg000011l_393	2.79206	1.35588e-06	Up
evm_model_ptg000011l_430	-6.85101	1.9642e-06	Down
evm_model_ptg000011l_431	2.37413	0.00488461	Up
evm_model_ptg000011l_457	2.61961	0.0284867	Up
evm_model_ptg000011l_47	-5.54583	0.00868435	Down
evm_model_ptg000011l_485	-4.2922	0.0117102	Down
evm_model_ptg000011l_486	-2.20922	1.90451e-10	Down
evm_model_ptg000011l_491	-3.20739	9.53842e-06	Down
evm_model_ptg000011l_492	-4.12785	2.33962e-19	Down
evm_model_ptg000011l_493	-2.51936	6.51802e-21	Down
evm_model_ptg000011l_498	-3.95858	3.97295e-161	Down
evm_model_ptg000011l_503	2.22621	3.7794e-09	Up
evm_model_ptg000011l_511	1.96069	4.88467e-89	Up
evm_model_ptg000011l_518	2.88536	0	Up
evm_model_ptg000011l_526	-1.88409	7.09228e-05	Down
evm_model_ptg000011l_529	4.98732	0.00847641	Up
evm_model_ptg000011l_530	-5.43777	6.17446e-18	Down
evm_model_ptg000011l_540	-3.98245	7.13037e-288	Down
evm_model_ptg000011l_546	1.34388	6.82062e-06	Up
evm_model_ptg000011l_547	-2.6791	1.21856e-07	Down
evm_model_ptg000011l_556	2.41945	0.0132029	Up
evm_model_ptg000011l_563	3.69583	0.0208512	Up
evm_model_ptg000011l_570	-5.57946	0.0078822	Down
evm_model_ptg000011l_579	3.03666	0.00330782	Up
evm_model_ptg000011l_596	4.52002	2.89952e-05	Up
evm_model_ptg000011l_602	2.87547	0.000130344	Up
evm_model_ptg000011l_605	3.53617	6.16891e-06	Up
evm_model_ptg000011l_619	-2.05801	0.00117572	Down
evm_model_ptg000011l_644	3.10442	0.00984538	Up
evm_model_ptg000011l_647	1.52987	0.0012655	Up
evm_model_ptg000011l_664	-4.56615	0.0459663	Down
evm_model_ptg000011l_671	-1.94973	1.22225e-05	Down
evm_model_ptg000011l_686	-2.49595	8.8503e-32	Down
evm_model_ptg000011l_697	-2.56507	9.56542e-58	Down
evm_model_ptg000011l_708	-5.26726	5.44255e-08	Down
evm_model_ptg000011l_715	3.09335	0.00396745	Up
evm_model_ptg000011l_723	-4.71553	5.29115e-40	Down
evm_model_ptg000011l_725	-3.67844	0.00253105	Down
evm_model_ptg000011l_731	5.08851	0.00677047	Up
evm_model_ptg000011l_735	4.37298	0.0489088	Up
evm_model_ptg000011l_748	1.30387	0.00127637	Up
evm_model_ptg000011l_770	-3.52743	0.0322493	Down
evm_model_ptg000011l_821	1.63422	0.000436473	Up
evm_model_ptg000011l_825	1.21231	0.000922386	Up
evm_model_ptg000011l_828	1.12222	0.00076167	Up
evm_model_ptg000011l_858	-3.48739	0.00155342	Down
evm_model_ptg000011l_876	-1.88195	7.17405e-22	Down
evm_model_ptg000011l_882	-6.22772	4.99255e-05	Down
evm_model_ptg000011l_883	-4.97322	0.0430776	Down
evm_model_ptg000011l_884	-5.39457	0.025741	Down
evm_model_ptg000011l_894	2.01854	0.000252364	Up
evm_model_ptg000011l_900	-1.51655	0.00418731	Down
evm_model_ptg000012l_120	2.34433	0.0180983	Up
evm_model_ptg000012l_13	4.09146	7.19095e-22	Up
evm_model_ptg000012l_137	-2.963	1.721e-38	Down
evm_model_ptg000012l_144	-4.04237	0.00198275	Down
evm_model_ptg000012l_148	-5.98824	5.39621e-44	Down
evm_model_ptg000012l_150	-3.81407	3.98166e-12	Down
evm_model_ptg000012l_168	-5.06881	0.000610471	Down
evm_model_ptg000012l_169	2.36236	0.0277521	Up
evm_model_ptg000012l_18	2.31459	1.73916e-50	Up
evm_model_ptg000012l_19	-1.78747	0.0468336	Down
evm_model_ptg000012l_2	-7.36374	2.20707e-20	Down
evm_model_ptg000012l_21	-4.34438	0.00183304	Down
evm_model_ptg000012l_22	-4.55364	8.46819e-14	Down
evm_model_ptg000012l_24	-6.05479	3.59593e-26	Down
evm_model_ptg000012l_243	4.50894	0.000920075	Up
evm_model_ptg000012l_244	-2.35564	1.52503e-17	Down
evm_model_ptg000012l_26	-8.54031	2.36674e-10	Down
evm_model_ptg000012l_270	3.11719	1.97236e-09	Up
evm_model_ptg000012l_273	1.73871	0.000683923	Up
evm_model_ptg000012l_275	3.16997	1.72633e-147	Up
evm_model_ptg000012l_294	1.61575	4.5399e-09	Up
evm_model_ptg000012l_3	7.06495	3.51114e-07	Up
evm_model_ptg000012l_300	-6.321	0.000394572	Down
evm_model_ptg000012l_31	-3.82793	0.00556256	Down
evm_model_ptg000012l_33	-3.71056	1.66796e-38	Down
evm_model_ptg000012l_331	2.5318	1.71714e-05	Up
evm_model_ptg000012l_333	2.44906	0.00161327	Up
evm_model_ptg000012l_334	3.01918	1.02975e-14	Up
evm_model_ptg000012l_365	-1.63469	0.00134385	Down
evm_model_ptg000012l_368	-4.9926	0.0445277	Down
evm_model_ptg000012l_380	-3.97248	0.0469539	Down
evm_model_ptg000012l_43	-2.16748	8.41119e-20	Down
evm_model_ptg000012l_434	-2.1512	1.86256e-23	Down
evm_model_ptg000012l_44	1.39922	0.0011247	Up
evm_model_ptg000012l_45	-10.5974	1.0685e-17	Down
evm_model_ptg000012l_467	1.71968	0.0466563	Up
evm_model_ptg000012l_47	-3.02184	0.0116274	Down
evm_model_ptg000012l_490	1.73008	0.00199706	Up
evm_model_ptg000012l_491	-5.60412	0.00931848	Down
evm_model_ptg000012l_492	-4.3355	1.0352e-17	Down
evm_model_ptg000012l_506	4.77111	0.0244475	Up
evm_model_ptg000012l_514	-4.4492	0.0479051	Down
evm_model_ptg000012l_516	4.21841	0.00345043	Up
evm_model_ptg000012l_52	-9.37776	4.01631e-13	Down
evm_model_ptg000012l_523	-1.98313	0.0061675	Down
evm_model_ptg000012l_525	4.62386	0.000569475	Up
evm_model_ptg000012l_53	-3.47345	1.58982e-80	Down
evm_model_ptg000012l_534	-3.32432	1.63968e-16	Down
evm_model_ptg000012l_537	-4.02261	0.0318615	Down
evm_model_ptg000012l_578	4.3777	0.00169525	Up
evm_model_ptg000012l_588	4.53822	0.0294584	Up
evm_model_ptg000012l_592	-3.21114	0.00244782	Down
evm_model_ptg000012l_607	-4.10056	2.42656e-13	Down
evm_model_ptg000012l_623	1.54872	0.0038226	Up
evm_model_ptg000012l_636	3.07836	0.00718094	Up
evm_model_ptg000012l_638	-4.77664	4.22695e-11	Down
evm_model_ptg000012l_65	-5.35537	0.000132854	Down
evm_model_ptg000012l_654	1.60889	0.00747321	Up
evm_model_ptg000012l_660	-1.98568	0.0158137	Down
evm_model_ptg000012l_680	-4.08403	2.92239e-19	Down
evm_model_ptg000012l_690	1.8079	0.0204055	Up
evm_model_ptg000012l_691	-1.88553	0.00401349	Down
evm_model_ptg000012l_699	-2.11628	6.37638e-05	Down
evm_model_ptg000012l_707	1.72807	0.00423774	Up
evm_model_ptg000012l_724	-8.15533	5.55361e-10	Down
evm_model_ptg000012l_729	-1.74043	0.000840291	Down
evm_model_ptg000012l_757	1.79237	0.0260423	Up
evm_model_ptg000012l_769	2.35012	0.00176819	Up
evm_model_ptg000012l_770	2.77995	0.000212475	Up
evm_model_ptg000012l_771	2.62243	0.0444141	Up
evm_model_ptg000012l_773	-2.7803	6.33502e-18	Down
evm_model_ptg000012l_81	-3.24454	6.3711e-127	Down
evm_model_ptg000012l_816	3.3275	0.00328931	Up
evm_model_ptg000012l_823	-10.0666	6.00521e-16	Down
evm_model_ptg000013l_107	2.02967	0.0277471	Up
evm_model_ptg000013l_129	-2.63642	0.0246207	Down
evm_model_ptg000013l_136	5.69041	0.00045888	Up
evm_model_ptg000013l_141	-4.85031	2.18547e-31	Down
evm_model_ptg000013l_15	-3.90705	1.32158e-07	Down
evm_model_ptg000013l_151	3.29268	0.00362275	Up
evm_model_ptg000013l_16	-4.14112	1.01412e-06	Down
evm_model_ptg000013l_17	-4.91375	1.07334e-102	Down
evm_model_ptg000013l_197	2.61074	0.00225552	Up
evm_model_ptg000013l_2	-2.42081	0.00166162	Down
evm_model_ptg000013l_212	-2.86625	0.00838006	Down
evm_model_ptg000013l_224	-2.45551	3.51114e-07	Down
evm_model_ptg000013l_234	-2.09314	1.6749e-05	Down
evm_model_ptg000013l_24	-2.30039	0.0139115	Down
evm_model_ptg000013l_261	-1.80464	9.41113e-19	Down
evm_model_ptg000013l_279	3.01529	0.0416711	Up
evm_model_ptg000013l_293	-4.41067	7.43864e-06	Down
evm_model_ptg000013l_303	4.04748	0.000613825	Up
evm_model_ptg000013l_310	2.72312	5.43801e-10	Up
evm_model_ptg000013l_316	1.69723	0.000302797	Up
evm_model_ptg000013l_348	4.73545	3.27655e-09	Up
evm_model_ptg000013l_370	-4.10965	7.79328e-08	Down
evm_model_ptg000013l_381	4.86091	0.0113081	Up
evm_model_ptg000013l_392	-1.25918	4.46474e-09	Down
evm_model_ptg000013l_396	2.3486	1.21274e-08	Up
evm_model_ptg000013l_397	-1.40039	1.90451e-10	Down
evm_model_ptg000013l_401	-3.92273	0.0410395	Down
evm_model_ptg000013l_402	3.46984	8.68851e-05	Up
evm_model_ptg000013l_415	1.87778	0.0489612	Up
evm_model_ptg000013l_418	-2.95634	3.6694e-56	Down
evm_model_ptg000013l_45	2.5536	6.005e-23	Up
evm_model_ptg000013l_451	2.3079	0.0440048	Up
evm_model_ptg000013l_454	1.56122	0.0333881	Up
evm_model_ptg000013l_459	1.61679	6.06242e-21	Up
evm_model_ptg000013l_483	1.46873	0.00932969	Up
evm_model_ptg000013l_512	-4.37089	1.45482e-23	Down
evm_model_ptg000013l_519	1.14127	6.01566e-05	Up
evm_model_ptg000013l_52	-1.64283	0.00252418	Down
evm_model_ptg000013l_527	-1.95522	0.0460098	Down
evm_model_ptg000013l_549	-2.4679	0.000955813	Down
evm_model_ptg000013l_559	5.64268	0.000553447	Up
evm_model_ptg000013l_569	4.64371	0.0254305	Up
evm_model_ptg000013l_580	2.34556	5.5829e-14	Up
evm_model_ptg000013l_594	2.57978	0.00671876	Up
evm_model_ptg000013l_603	2.8999	5.29185e-07	Up
evm_model_ptg000013l_61	-1.60759	0.00418567	Down
evm_model_ptg000013l_619	2.81052	1.01633e-05	Up
evm_model_ptg000013l_621	2.31572	8.53221e-32	Up
evm_model_ptg000013l_629	1.11721	0.00980278	Up
evm_model_ptg000013l_653	3.10346	1.97338e-22	Up
evm_model_ptg000013l_655	-3.50883	1.03582e-176	Down
evm_model_ptg000013l_661	4.33852	0.00197509	Up
evm_model_ptg000013l_667	2.2779	0.0216098	Up
evm_model_ptg000013l_676	-5.06979	0.0102276	Down
evm_model_ptg000013l_68	3.86985	1.6749e-05	Up
evm_model_ptg000013l_701	-2.07174	0.0188186	Down
evm_model_ptg000013l_728	-2.01647	0.00215971	Down
evm_model_ptg000013l_731	2.04092	2.9753e-06	Up
evm_model_ptg000013l_743	2.80383	0.00628425	Up
evm_model_ptg000013l_746	-1.00657	0.000175689	Down
evm_model_ptg000013l_766	1.02188	2.99382e-06	Up
evm_model_ptg000013l_84	2.10883	0.0469539	Up
evm_model_ptg000013l_841	-1.53549	1.73387e-17	Down
evm_model_ptg000013l_857	-2.37717	0.0137405	Down
evm_model_ptg000013l_871	-2.45837	0.000282193	Down
evm_model_ptg000013l_88	2.01852	1.4845e-05	Up
evm_model_ptg000013l_883	1.27953	2.72042e-11	Up
evm_model_ptg000013l_889	1.62417	0.0213804	Up
evm_model_ptg000013l_908	-2.28207	3.00024e-17	Down
evm_model_ptg000013l_910	-2.09966	7.35023e-13	Down
evm_model_ptg000013l_916	-4.57696	0	Down
evm_model_ptg000013l_93	-3.17245	2.08712e-37	Down
evm_model_ptg000014l_1357	-6.2963	0.000355034	Down
evm_model_ptg000014l_1380	-2.64744	0.0207492	Down
evm_model_ptg000014l_1386	3.93283	1.51229e-08	Up
evm_model_ptg000014l_1388	-2.16264	0.000367291	Down
evm_model_ptg000014l_1396	-3.02719	5.51682e-07	Down
evm_model_ptg000014l_141	1.76423	0.0395509	Up
evm_model_ptg000014l_1414	1.33823	0.0395881	Up
evm_model_ptg000014l_1423	-1.07131	0.00869704	Down
evm_model_ptg000014l_1433	2.10439	1.13695e-07	Up
evm_model_ptg000014l_150	-5.39305	6.08418e-106	Down
evm_model_ptg000014l_178	1.52089	2.60967e-06	Up
evm_model_ptg000014l_183	1.81759	0.00491949	Up
evm_model_ptg000014l_186	2.74192	0.00035619	Up
evm_model_ptg000014l_196	2.19499	2.55618e-44	Up
evm_model_ptg000014l_198	-3.34616	3.94513e-05	Down
evm_model_ptg000014l_204	3.33303	0.000167936	Up
evm_model_ptg000014l_207	3.41742	1.50039e-08	Up
evm_model_ptg000014l_220	-5.4643	0.0116841	Down
evm_model_ptg000014l_243	4.56027	8.30309e-07	Up
evm_model_ptg000014l_26	2.96604	0.0454997	Up
evm_model_ptg000014l_263	3.4493	0.00778168	Up
evm_model_ptg000014l_287	-2.94314	3.91277e-07	Down
evm_model_ptg000014l_309	1.40672	0.025254	Up
evm_model_ptg000014l_336	6.24249	3.31828e-05	Up
evm_model_ptg000014l_34	-6.56975	8.61458e-05	Down
evm_model_ptg000014l_349	-3.90276	0.0469204	Down
evm_model_ptg000014l_40	-4.9712	4.79853e-32	Down
evm_model_ptg000014l_402	1.5694	0.0166248	Up
evm_model_ptg000014l_403	-2.86226	3.7087e-07	Down
evm_model_ptg000014l_41	-2.49815	0.00048569	Down
evm_model_ptg000014l_423	-1.58888	0.006785	Down
evm_model_ptg000014l_428	3.58036	0.0268244	Up
evm_model_ptg000014l_430	1.52355	0.000820635	Up
evm_model_ptg000014l_431	4.54122	0.000787692	Up
evm_model_ptg000014l_433	1.72485	6.09281e-06	Up
evm_model_ptg000014l_437	3.08972	1.53765e-48	Up
evm_model_ptg000014l_448	3.95513	0.00110211	Up
evm_model_ptg000014l_451	4.38256	0.0439719	Up
evm_model_ptg000014l_456	-7.42719	5.88553e-07	Down
evm_model_ptg000014l_484	1.33769	3.85736e-10	Up
evm_model_ptg000014l_490	2.36375	1.6504e-25	Up
evm_model_ptg000014l_504	1.08554	9.44439e-12	Up
evm_model_ptg000014l_507	4.08608	3.43875e-09	Up
evm_model_ptg000014l_516	4.39312	4.82218e-25	Up
evm_model_ptg000014l_524	-4.31784	3.08873e-05	Down
evm_model_ptg000014l_525	-1.49961	0.00607743	Down
evm_model_ptg000014l_532	4.30207	1.69082e-09	Up
evm_model_ptg000014l_537	-3.23646	1.5728e-87	Down
evm_model_ptg000014l_539	-4.37731	2.46406e-09	Down
evm_model_ptg000014l_554	-1.94167	0.0211446	Down
evm_model_ptg000014l_556	1.03705	0.0497798	Up
evm_model_ptg000014l_560	6.30537	2.35107e-05	Up
evm_model_ptg000014l_567	-4.83316	0.00208643	Down
evm_model_ptg000014l_569	1.75896	0.00127811	Up
evm_model_ptg000014l_571	5.02468	0.00770115	Up
evm_model_ptg000014l_579	1.88656	0.0167399	Up
evm_model_ptg000014l_58	-3.33934	0	Down
evm_model_ptg000014l_592	1.66735	2.48341e-13	Up
evm_model_ptg000014l_613	1.26951	0.014685	Up
evm_model_ptg000014l_626	1.35138	0.0430776	Up
evm_model_ptg000014l_634	-3.92009	3.33129e-136	Down
evm_model_ptg000014l_638	-6.42146	0.000220312	Down
evm_model_ptg000014l_642	4.23545	0.0191399	Up
evm_model_ptg000014l_650	-1.24102	1.31919e-50	Down
evm_model_ptg000014l_652	-3.61934	7.07198e-05	Down
evm_model_ptg000014l_658	-2.99682	5.89008e-32	Down
evm_model_ptg000014l_659	-5.17251	0	Down
evm_model_ptg000014l_661	-4.31336	0.0154206	Down
evm_model_ptg000014l_664	2.99464	3.58212e-55	Up
evm_model_ptg000014l_691	2.6542	0.00482749	Up
evm_model_ptg000014l_722	1.62933	0.0420144	Up
evm_model_ptg000014l_74	-5.54583	0.00868435	Down
evm_model_ptg000014l_75	-6.34625	8.8137e-11	Down
evm_model_ptg000014l_757	2.20275	6.86927e-18	Up
evm_model_ptg000014l_77	-7.11355	1.09523e-165	Down
evm_model_ptg000014l_78	-7.61615	2.39038e-47	Down
evm_model_ptg000014l_788	2.3649	0.00320547	Up
evm_model_ptg000014l_82	-1.27399	0.0312277	Down
evm_model_ptg000014l_863	-5.02355	0.0472695	Down
evm_model_ptg000014l_895	-5.02858	0.00778714	Down
evm_model_ptg000014l_953	-5.18296	0.00445859	Down
evm_model_ptg000015l_111	1.47403	0.015733	Up
evm_model_ptg000015l_113	4.44042	5.09556e-97	Up
evm_model_ptg000015l_118	5.46235	0.00126894	Up
evm_model_ptg000015l_154	-5.86345	0.00291423	Down
evm_model_ptg000015l_158	-3.17934	7.37232e-39	Down
evm_model_ptg000015l_16	-3.52234	0.00147758	Down
evm_model_ptg000015l_180	-4.14892	0	Down
evm_model_ptg000015l_189	1.51419	0.0115002	Up
evm_model_ptg000015l_190	2.96262	0.00184445	Up
evm_model_ptg000015l_212	5.8289	5.28088e-05	Up
evm_model_ptg000015l_237	-1.82137	8.24771e-15	Down
evm_model_ptg000015l_257	5.20229	4.06145e-05	Up
evm_model_ptg000015l_259	5.06081	7.10804e-13	Up
evm_model_ptg000015l_261	4.75866	0.000297426	Up
evm_model_ptg000015l_273	-2.8576	0.001844	Down
evm_model_ptg000015l_284	2.44171	0.000121735	Up
evm_model_ptg000015l_285	-1.44314	0.0240764	Down
evm_model_ptg000015l_300	-4.61271	2.08944e-14	Down
evm_model_ptg000015l_303	2.43779	0.0129733	Up
evm_model_ptg000015l_33	-3.29802	2.88433e-32	Down
evm_model_ptg000015l_334	2.10917	0.000429463	Up
evm_model_ptg000015l_354	-3.4839	6.11749e-12	Down
evm_model_ptg000015l_372	-5.68964	0.00539529	Down
evm_model_ptg000015l_375	-1.42597	0.0180157	Down
evm_model_ptg000015l_387	5.01963	0.00693635	Up
evm_model_ptg000015l_395	3.54985	0.0060066	Up
evm_model_ptg000015l_407	2.79304	0.0157071	Up
evm_model_ptg000015l_42	-3.97301	0.00150755	Down
evm_model_ptg000015l_429	2.44701	1.96015e-34	Up
evm_model_ptg000015l_442	4.06858	0.000444911	Up
evm_model_ptg000015l_453	3.24383	0.0184583	Up
evm_model_ptg000015l_455	-2.54111	0.00117771	Down
evm_model_ptg000015l_48	-2.53875	9.38727e-09	Down
evm_model_ptg000015l_481	-2.4621	0.000105253	Down
evm_model_ptg000015l_498	3.59656	4.34741e-10	Up
evm_model_ptg000015l_499	-2.14083	2.03429e-09	Down
evm_model_ptg000015l_500	3.8103	0.00158388	Up
evm_model_ptg000015l_510	-3.0882	4.45797e-21	Down
evm_model_ptg000015l_529	2.39933	0.034682	Up
evm_model_ptg000015l_530	4.20276	0.021492	Up
evm_model_ptg000015l_536	-4.81698	0.014946	Down
evm_model_ptg000015l_539	3.57532	0.00441247	Up
evm_model_ptg000015l_541	-1.04044	0.0335082	Down
evm_model_ptg000015l_551	1.34227	0.000166897	Up
evm_model_ptg000015l_565	1.68935	2.1685e-05	Up
evm_model_ptg000015l_58	-2.93625	4.50486e-07	Down
evm_model_ptg000015l_589	3.81641	0.0491744	Up
evm_model_ptg000015l_604	4.69048	0.0185402	Up
evm_model_ptg000015l_611	-2.24278	0.0126041	Down
evm_model_ptg000015l_612	1.90433	6.67648e-06	Up
evm_model_ptg000015l_63	-2.93511	3.10458e-20	Down
evm_model_ptg000015l_656	-5.34858	0.000175574	Down
evm_model_ptg000015l_671	2.13509	0.00013365	Up
evm_model_ptg000015l_709	-2.63713	0.0366745	Down
evm_model_ptg000015l_71	-2.49102	1.69444e-54	Down
evm_model_ptg000015l_710	5.13426	0.00115879	Up
evm_model_ptg000015l_76	-3.18442	5.1906e-05	Down
evm_model_ptg000015l_93	1.44978	0.0410503	Up
evm_model_ptg000015l_97	-1.32807	0.0141472	Down
evm_model_ptg000016l_101	2.65444	1.16973e-06	Up
evm_model_ptg000016l_103	2.03968	0.000767249	Up
evm_model_ptg000016l_108	1.31838	0.0288919	Up
evm_model_ptg000016l_144	2.90087	0.0450082	Up
evm_model_ptg000016l_154	-3.75536	6.88111e-06	Down
evm_model_ptg000016l_166	-4.93148	1.19265e-06	Down
evm_model_ptg000016l_191	1.85917	0.00013168	Up
evm_model_ptg000016l_255	4.16477	0.0220888	Up
evm_model_ptg000016l_258	2.50176	2.58714e-05	Up
evm_model_ptg000016l_259	3.66795	1.62539e-06	Up
evm_model_ptg000016l_283	-3.84569	0.00924179	Down
evm_model_ptg000016l_286	1.80939	5.52933e-10	Up
evm_model_ptg000016l_300	-3.05781	2.98364e-12	Down
evm_model_ptg000016l_307	-2.27711	0.0171375	Down
evm_model_ptg000016l_312	4.29412	0.0155841	Up
evm_model_ptg000016l_337	1.66106	0.000150758	Up
evm_model_ptg000016l_370	3.62555	0.000943914	Up
evm_model_ptg000016l_394	4.37298	0.0489088	Up
evm_model_ptg000016l_398	1.99669	0.000478935	Up
evm_model_ptg000016l_407	-4.22236	4.8728e-85	Down
evm_model_ptg000016l_421	-1.40681	0.00980993	Down
evm_model_ptg000016l_423	-1.94889	0.0362454	Down
evm_model_ptg000016l_429	2.64258	9.05186e-06	Up
evm_model_ptg000016l_439	1.8508	1.47965e-08	Up
evm_model_ptg000016l_442	2.07094	3.55851e-11	Up
evm_model_ptg000016l_490	-6.43909	0.000182341	Down
evm_model_ptg000016l_498	2.45174	9.00639e-07	Up
evm_model_ptg000016l_52	-2.7808	3.58017e-07	Down
evm_model_ptg000016l_531	-3.51087	0.0208105	Down
evm_model_ptg000016l_532	-2.61474	3.18702e-10	Down
evm_model_ptg000016l_540	-2.90151	0.000557732	Down
evm_model_ptg000016l_547	-5.7601	1.55144e-05	Down
evm_model_ptg000016l_596	1.26038	0.0028565	Up
evm_model_ptg000016l_604	-4.94197	0.0116602	Down
evm_model_ptg000016l_605	4.29008	0.0196141	Up
evm_model_ptg000016l_64	-4.97893	0.0435799	Down
evm_model_ptg000016l_645	-2.34987	0.00629164	Down
evm_model_ptg000016l_652	-1.81341	3.00263e-06	Down
evm_model_ptg000016l_671	-3.64942	1.14658e-29	Down
evm_model_ptg000016l_674	-5.00798	0.0446399	Down
evm_model_ptg000016l_699	-2.83285	1.23407e-38	Down
evm_model_ptg000016l_709	-2.59059	0.00638896	Down
evm_model_ptg000016l_714	-1.40701	3.47464e-09	Down
evm_model_ptg000016l_718	-5.43077	0.0118603	Down
evm_model_ptg000016l_719	-4.95162	0.0497798	Down
evm_model_ptg000016l_722	-5.08282	0	Down
evm_model_ptg000016l_747	-3.47529	0.000145247	Down
evm_model_ptg000016l_752	-3.76041	1.55539e-08	Down
evm_model_ptg000016l_78	-3.09936	7.74312e-38	Down
evm_model_ptg000016l_93	-3.04329	1.56095e-07	Down
evm_model_ptg000017l_10	-5.03612	1.6298e-168	Down
evm_model_ptg000017l_102	-2.24433	0.00430706	Down
evm_model_ptg000017l_116	-2.34282	2.3844e-07	Down
evm_model_ptg000017l_13	3.32952	0.0469539	Up
evm_model_ptg000017l_131	-3.06642	1.69221e-08	Down
evm_model_ptg000017l_132	-5.4616	0.0130609	Down
evm_model_ptg000017l_142	-3.27901	2.00291e-18	Down
evm_model_ptg000017l_149	-2.21485	0.00430316	Down
evm_model_ptg000017l_153	1.82516	7.91772e-05	Up
evm_model_ptg000017l_16	-7.27094	1.45141e-06	Down
evm_model_ptg000017l_164	2.53058	0.00260404	Up
evm_model_ptg000017l_17	-1.91246	0.0250229	Down
evm_model_ptg000017l_178	2.22531	0.00188981	Up
evm_model_ptg000017l_18	-2.9495	0.00546564	Down
evm_model_ptg000017l_182	1.88794	8.5818e-06	Up
evm_model_ptg000017l_184	-1.64415	3.1612e-34	Down
evm_model_ptg000017l_201	2.82954	0.00104164	Up
evm_model_ptg000017l_210	2.55257	2.52403e-18	Up
evm_model_ptg000017l_211	2.62364	2.85816e-22	Up
evm_model_ptg000017l_218	3.31067	0.00439516	Up
evm_model_ptg000017l_236	-3.64021	2.32888e-39	Down
evm_model_ptg000017l_25	-2.63019	0	Down
evm_model_ptg000017l_27	-4.96207	3.02947e-05	Down
evm_model_ptg000017l_270	2.23312	1.95335e-10	Up
evm_model_ptg000017l_287	-1.68025	2.82276e-10	Down
evm_model_ptg000017l_29	-3.18853	0.000155424	Down
evm_model_ptg000017l_299	2.42515	7.66701e-05	Up
evm_model_ptg000017l_311	-1.79826	0.0298405	Down
evm_model_ptg000017l_314	1.32687	0.00468456	Up
evm_model_ptg000017l_317	4.49728	0.0101473	Up
evm_model_ptg000017l_331	-3.55988	1.18798e-12	Down
evm_model_ptg000017l_354	-3.31764	3.16722e-21	Down
evm_model_ptg000017l_366	-3.34106	0.0183465	Down
evm_model_ptg000017l_375	-4.54458	7.49536e-05	Down
evm_model_ptg000017l_39	-2.94674	1.06561e-38	Down
evm_model_ptg000017l_426	-1.48974	0.00074869	Down
evm_model_ptg000017l_445	4.0251	0.000499799	Up
evm_model_ptg000017l_461	1.42142	0.00249037	Up
evm_model_ptg000017l_469	3.50468	0.00626789	Up
evm_model_ptg000017l_494	-2.55236	0.00230888	Down
evm_model_ptg000017l_515	2.46056	3.0965e-05	Up
evm_model_ptg000017l_519	-2.01473	0.00177969	Down
evm_model_ptg000017l_520	-6.96792	9.40941e-18	Down
evm_model_ptg000017l_526	2.34237	0.00187939	Up
evm_model_ptg000017l_551	1.03101	0.0185897	Up
evm_model_ptg000017l_566	3.19444	3.6761e-14	Up
evm_model_ptg000017l_569	4.90699	2.95871e-08	Up
evm_model_ptg000017l_570	2.26652	0.00406424	Up
evm_model_ptg000017l_600	4.68685	0.0189919	Up
evm_model_ptg000017l_607	2.92121	7.01734e-09	Up
evm_model_ptg000017l_631	-2.99959	9.80224e-20	Down
evm_model_ptg000017l_653	-2.54587	0.0216045	Down
evm_model_ptg000017l_668	-2.31388	1.79592e-14	Down
evm_model_ptg000017l_674	-3.18987	0.0227915	Down
evm_model_ptg000017l_699	2.0163	0.00676346	Up
evm_model_ptg000017l_705	-3.32119	1.71282e-12	Down
evm_model_ptg000017l_710	-1.61245	0.00102868	Down
evm_model_ptg000017l_726	5.75862	0.000467711	Up
evm_model_ptg000017l_751	1.9706	1.87785e-15	Up
evm_model_ptg000017l_755	-2.72135	0.00606149	Down
evm_model_ptg000017l_77	-3.21127	0.0313507	Down
evm_model_ptg000017l_772	3.58651	3.90311e-10	Up
evm_model_ptg000017l_776	-3.21272	0.0347702	Down
evm_model_ptg000017l_79	-3.92466	0.00190085	Down
evm_model_ptg000017l_798	-5.34278	0.0204268	Down
evm_model_ptg000017l_802	-4.22555	1.62702e-06	Down
evm_model_ptg000017l_814	-1.7664	0.0387146	Down
evm_model_ptg000017l_870	1.78072	0.0325118	Up
evm_model_ptg000017l_872	-1.80252	3.11133e-127	Down
evm_model_ptg000017l_92	-5.02841	4.29994e-15	Down
evm_model_ptg000017l_95	-1.37463	1.94557e-50	Down
evm_model_ptg000018l_1003	3.19431	2.42372e-32	Up
evm_model_ptg000018l_1004	-2.73086	4.23932e-05	Down
evm_model_ptg000018l_102	-2.62923	0.0360472	Down
evm_model_ptg000018l_1028	-1.71693	9.61551e-32	Down
evm_model_ptg000018l_1039	1.75033	3.64196e-07	Up
evm_model_ptg000018l_1058	2.9669	5.00654e-50	Up
evm_model_ptg000018l_1068	-2.43331	1.68749e-07	Down
evm_model_ptg000018l_107	4.59308	0.0239882	Up
evm_model_ptg000018l_1073	1.77345	0.0187496	Up
evm_model_ptg000018l_1075	-2.79725	3.61555e-22	Down
evm_model_ptg000018l_1085	-2.12882	1.7021e-10	Down
evm_model_ptg000018l_1097	1.14551	0.0260544	Up
evm_model_ptg000018l_1105	3.85942	0.0468564	Up
evm_model_ptg000018l_1109	3.19281	0.0216123	Up
evm_model_ptg000018l_1110	-3.31387	1.55536e-13	Down
evm_model_ptg000018l_1117	1.60682	7.21266e-05	Up
evm_model_ptg000018l_1118	3.19016	8.13349e-06	Up
evm_model_ptg000018l_1147	-1.93465	0.0028305	Down
evm_model_ptg000018l_1161	-4.16079	1.79016e-25	Down
evm_model_ptg000018l_118	-3.31051	0.0394443	Down
evm_model_ptg000018l_120	-2.91382	4.10309e-15	Down
evm_model_ptg000018l_125	3.03462	0.00440306	Up
evm_model_ptg000018l_135	-2.7363	0.00266939	Down
evm_model_ptg000018l_199	1.59282	8.03141e-10	Up
evm_model_ptg000018l_205	2.07576	0.0415162	Up
evm_model_ptg000018l_216	1.24999	0.00785097	Up
evm_model_ptg000018l_224	-5.15845	0.0466618	Down
evm_model_ptg000018l_231	4.02365	3.99819e-12	Up
evm_model_ptg000018l_238	-4.31524	1.54821e-30	Down
evm_model_ptg000018l_241	2.04404	0.0144932	Up
evm_model_ptg000018l_265	-4.57496	1.73887e-89	Down
evm_model_ptg000018l_283	-1.03681	2.88258e-08	Down
evm_model_ptg000018l_307	1.42468	0.0206889	Up
evm_model_ptg000018l_309	1.87803	0.00199503	Up
evm_model_ptg000018l_313	4.60755	0.0064869	Up
evm_model_ptg000018l_322	-7.06699	5.46611e-06	Down
evm_model_ptg000018l_328	6.17939	4.79421e-05	Up
evm_model_ptg000018l_359	1.62017	5.88064e-12	Up
evm_model_ptg000018l_38	-2.07354	6.14158e-11	Down
evm_model_ptg000018l_387	-2.41334	0.0415388	Down
evm_model_ptg000018l_4	-5.08643	2.889e-10	Down
evm_model_ptg000018l_406	-1.11847	2.00447e-06	Down
evm_model_ptg000018l_427	1.22808	2.68323e-05	Up
evm_model_ptg000018l_428	3.85931	0.0451872	Up
evm_model_ptg000018l_45	1.40425	0.000283034	Up
evm_model_ptg000018l_462	-2.31389	1.69557e-11	Down
evm_model_ptg000018l_47	2.38984	0.049102	Up
evm_model_ptg000018l_496	2.33235	0.000146755	Up
evm_model_ptg000018l_5	-1.72803	0.0230638	Down
evm_model_ptg000018l_500	-3.97171	1.855e-262	Down
evm_model_ptg000018l_504	-3.00062	0.0161477	Down
evm_model_ptg000018l_507	-2.7152	1.30026e-35	Down
evm_model_ptg000018l_511	-3.08776	3.83984e-236	Down
evm_model_ptg000018l_524	3.09286	0.00376047	Up
evm_model_ptg000018l_536	1.97441	0.00666031	Up
evm_model_ptg000018l_538	-7.76981	7.49814e-08	Down
evm_model_ptg000018l_543	2.17231	0.0412344	Up
evm_model_ptg000018l_546	-4.01773	0.00128967	Down
evm_model_ptg000018l_563	1.46692	0.0330866	Up
evm_model_ptg000018l_57	1.21562	9.39668e-11	Up
evm_model_ptg000018l_58	1.85835	7.16393e-06	Up
evm_model_ptg000018l_581	-5.02355	0.0472695	Down
evm_model_ptg000018l_590	-5.31168	0.0205986	Down
evm_model_ptg000018l_595	1.95799	0.00203817	Up
evm_model_ptg000018l_598	-3.48473	3.04558e-08	Down
evm_model_ptg000018l_615	3.03401	0.0102361	Up
evm_model_ptg000018l_629	4.64345	0.0207822	Up
evm_model_ptg000018l_632	4.49009	0.0321493	Up
evm_model_ptg000018l_638	-6.1515	0.00068124	Down
evm_model_ptg000018l_642	3.14997	0.0195368	Up
evm_model_ptg000018l_648	-4.49099	0.035749	Down
evm_model_ptg000018l_649	-1.82937	9.7725e-36	Down
evm_model_ptg000018l_668	4.62819	1.22886e-09	Up
evm_model_ptg000018l_680	3.44991	6.77166e-07	Up
evm_model_ptg000018l_681	3.26976	0.00401474	Up
evm_model_ptg000018l_685	-2.0208	0.000846332	Down
evm_model_ptg000018l_69	1.95008	1.53054e-08	Up
evm_model_ptg000018l_708	3.22138	0.00025254	Up
evm_model_ptg000018l_719	-3.65618	0.0027918	Down
evm_model_ptg000018l_742	-4.34147	0.00121401	Down
evm_model_ptg000018l_744	-1.68069	0.000366624	Down
evm_model_ptg000018l_754	-4.87755	0.00144267	Down
evm_model_ptg000018l_756	-4.30024	1.42596e-12	Down
evm_model_ptg000018l_759	2.64725	0.00384822	Up
evm_model_ptg000018l_76	1.7773	0.0115476	Up
evm_model_ptg000018l_764	3.46143	0.00174569	Up
evm_model_ptg000018l_770	-4.99507	0.0100674	Down
evm_model_ptg000018l_776	-3.16725	0.00659319	Down
evm_model_ptg000018l_781	-1.83332	3.42313e-12	Down
evm_model_ptg000018l_823	-2.88035	1.30939e-10	Down
evm_model_ptg000018l_847	1.46896	0.00103027	Up
evm_model_ptg000018l_852	5.40871	0.00198699	Up
evm_model_ptg000018l_858	-4.82563	0.0143323	Down
evm_model_ptg000018l_866	2.23776	0.00204689	Up
evm_model_ptg000018l_868	-3.01721	0.00441836	Down
evm_model_ptg000018l_923	-2.79136	3.1878e-18	Down
evm_model_ptg000018l_934	-2.71969	0.0207027	Down
evm_model_ptg000018l_941	2.17369	7.64517e-05	Up
evm_model_ptg000018l_947	-5.92921	0.0031666	Down
evm_model_ptg000018l_951	-2.36595	3.84965e-09	Down
evm_model_ptg000018l_953	-1.88279	5.41378e-42	Down
evm_model_ptg000018l_962	-3.70143	2.45767e-120	Down
evm_model_ptg000018l_964	-2.84264	0.0113862	Down
evm_model_ptg000018l_965	-2.05092	1.0567e-12	Down
evm_model_ptg000019l_1006	-2.63981	0.0306499	Down
evm_model_ptg000019l_1020	-5.13947	1.90275e-55	Down
evm_model_ptg000019l_1024	-3.7807	8.05594e-11	Down
evm_model_ptg000019l_1026	-4.05416	7.08905e-20	Down
evm_model_ptg000019l_1031	4.49051	0.0308829	Up
evm_model_ptg000019l_1042	-1.59072	3.85222e-15	Down
evm_model_ptg000019l_1049	-4.28274	0.00216428	Down
evm_model_ptg000019l_1051	2.62576	4.54693e-08	Up
evm_model_ptg000019l_1058	-4.465	0.0398787	Down
evm_model_ptg000019l_109	-4.34109	4.91369e-28	Down
evm_model_ptg000019l_119	-2.80158	2.53573e-07	Down
evm_model_ptg000019l_122	-7.16085	1.40514e-36	Down
evm_model_ptg000019l_129	4.90423	0.00916752	Up
evm_model_ptg000019l_139	3.10454	0.00833334	Up
evm_model_ptg000019l_165	-4.03423	3.59952e-08	Down
evm_model_ptg000019l_168	-1.23354	6.21409e-07	Down
evm_model_ptg000019l_175	-2.37276	0.0476252	Down
evm_model_ptg000019l_18	-3.81566	0.00110106	Down
evm_model_ptg000019l_189	-5.64909	4.06032e-77	Down
evm_model_ptg000019l_192	1.97257	0.000734409	Up
evm_model_ptg000019l_207	3.34663	0.0464178	Up
evm_model_ptg000019l_225	-5.04194	0.00868306	Down
evm_model_ptg000019l_228	3.83208	2.68522e-05	Up
evm_model_ptg000019l_248	3.23687	1.56679e-17	Up
evm_model_ptg000019l_273	-6.74219	3.52852e-05	Down
evm_model_ptg000019l_295	-5.32312	0.000166123	Down
evm_model_ptg000019l_309	1.27582	0.000376337	Up
evm_model_ptg000019l_319	4.32928	0.0141472	Up
evm_model_ptg000019l_326	1.51042	1.87061e-10	Up
evm_model_ptg000019l_34	3.8606	0.047486	Up
evm_model_ptg000019l_345	-7.06055	5.57147e-06	Down
evm_model_ptg000019l_38	-2.73596	1.00419e-06	Down
evm_model_ptg000019l_388	2.43286	2.04849e-06	Up
evm_model_ptg000019l_391	-4.90022	1.9417e-06	Down
evm_model_ptg000019l_393	-4.95234	1.30075e-06	Down
evm_model_ptg000019l_4	-1.44148	0.0294715	Down
evm_model_ptg000019l_407	-5.10829	0.049102	Down
evm_model_ptg000019l_41	-4.9926	0.0445277	Down
evm_model_ptg000019l_414	-5.26477	0.00330635	Down
evm_model_ptg000019l_415	-4.09278	0.026854	Down
evm_model_ptg000019l_416	2.33506	0.00171646	Up
evm_model_ptg000019l_43	-2.38812	2.20533e-05	Down
evm_model_ptg000019l_432	-3.37263	0.00022158	Down
evm_model_ptg000019l_446	-1.40194	3.06259e-121	Down
evm_model_ptg000019l_46	-4.03185	1.29946e-05	Down
evm_model_ptg000019l_462	-5.57418	0.00798574	Down
evm_model_ptg000019l_463	-4.16267	9.11509e-44	Down
evm_model_ptg000019l_479	2.90001	1.46789e-07	Up
evm_model_ptg000019l_503	-2.08646	6.03953e-05	Down
evm_model_ptg000019l_529	-1.8736	1.55788e-26	Down
evm_model_ptg000019l_547	-2.24503	0.0185014	Down
evm_model_ptg000019l_558	-3.13108	0.0325677	Down
evm_model_ptg000019l_564	-7.09511	5.28849e-32	Down
evm_model_ptg000019l_570	5.59156	0.000746957	Up
evm_model_ptg000019l_611	2.93506	0.017263	Up
evm_model_ptg000019l_620	3.47468	8.78053e-13	Up
evm_model_ptg000019l_634	-4.48138	0.0385247	Down
evm_model_ptg000019l_643	-1.80406	8.16108e-09	Down
evm_model_ptg000019l_644	-4.96367	1.00609e-07	Down
evm_model_ptg000019l_652	3.48078	0.0355447	Up
evm_model_ptg000019l_653	1.85571	0.047031	Up
evm_model_ptg000019l_654	1.26018	2.33802e-05	Up
evm_model_ptg000019l_658	-4.38087	2.05288e-10	Down
evm_model_ptg000019l_661	-3.48652	1.28052e-147	Down
evm_model_ptg000019l_662	1.40462	0.0068906	Up
evm_model_ptg000019l_67	-7.26149	1.53066e-06	Down
evm_model_ptg000019l_699	1.11866	0.000341554	Up
evm_model_ptg000019l_708	3.02277	0.000369149	Up
evm_model_ptg000019l_73	-4.54371	0.000553447	Down
evm_model_ptg000019l_74	-1.17668	1.34233e-06	Down
evm_model_ptg000019l_743	-2.61795	0.0181764	Down
evm_model_ptg000019l_749	-3.56144	0.0332286	Down
evm_model_ptg000019l_755	-5.11914	0.0472126	Down
evm_model_ptg000019l_76	-2.26586	0.00172927	Down
evm_model_ptg000019l_77	1.5275	6.01531e-08	Up
evm_model_ptg000019l_781	1.71228	0.00198336	Up
evm_model_ptg000019l_797	4.296	0.0182736	Up
evm_model_ptg000019l_805	-3.65464	8.85717e-10	Down
evm_model_ptg000019l_81	-1.39113	5.28088e-05	Down
evm_model_ptg000019l_826	4.00392	0.00769466	Up
evm_model_ptg000019l_833	-4.06173	0.00426829	Down
evm_model_ptg000019l_86	-4.29797	0.0143599	Down
evm_model_ptg000019l_876	5.2971	9.16604e-08	Up
evm_model_ptg000019l_886	4.82018	0.0123072	Up
evm_model_ptg000019l_90	3.20039	0.0269575	Up
evm_model_ptg000019l_905	4.67113	1.16045e-05	Up
evm_model_ptg000019l_927	-3.85475	1.43513e-194	Down
evm_model_ptg000019l_928	-2.3058	0.0133523	Down
evm_model_ptg000019l_931	-3.99245	1.08614e-11	Down
evm_model_ptg000019l_941	-3.2628	0.000657002	Down
evm_model_ptg000019l_949	-1.36978	4.79672e-10	Down
evm_model_ptg000019l_955	4.43381	0.035916	Up
evm_model_ptg000019l_972	-4.10312	4.11484e-152	Down
evm_model_ptg000019l_980	-1.20537	0.0053888	Down
evm_model_ptg000019l_983	3.39316	0.0488523	Up
evm_model_ptg000019l_987	-7.15661	3.44357e-06	Down
evm_model_ptg000019l_993	-4.06381	9.27473e-06	Down
evm_model_ptg000020l_11	-3.60886	0.00090785	Down
evm_model_ptg000020l_152	-3.08342	3.68083e-06	Down
evm_model_ptg000020l_160	1.58924	0.00266939	Up
evm_model_ptg000020l_190	3.33238	0.0122798	Up
evm_model_ptg000020l_214	1.54706	0.00539357	Up
evm_model_ptg000020l_253	1.16439	0.00947877	Up
evm_model_ptg000020l_255	2.20285	0.0116602	Up
evm_model_ptg000020l_277	-2.81081	2.04383e-66	Down
evm_model_ptg000020l_316	-1.86798	1.28621e-77	Down
evm_model_ptg000020l_321	4.15433	0.000241114	Up
evm_model_ptg000020l_322	2.14896	0.0435799	Up
evm_model_ptg000020l_33	1.02944	0.0386801	Up
evm_model_ptg000020l_335	-2.21821	7.38923e-44	Down
evm_model_ptg000020l_345	-5.78817	0.000447265	Down
evm_model_ptg000020l_346	2.18019	8.8692e-07	Up
evm_model_ptg000020l_347	6.70132	3.10934e-06	Up
evm_model_ptg000020l_352	-1.76533	2.97038e-07	Down
evm_model_ptg000020l_358	-1.00447	0.0376542	Down
evm_model_ptg000020l_36	-4.89287	5.99494e-70	Down
evm_model_ptg000020l_361	2.20675	1.11045e-09	Up
evm_model_ptg000020l_385	4.50891	7.5084e-32	Up
evm_model_ptg000020l_387	-2.87157	0.00152516	Down
evm_model_ptg000020l_389	1.54729	0.00503769	Up
evm_model_ptg000020l_4	-4.93671	3.03373e-12	Down
evm_model_ptg000020l_408	-4.4478	0.00770115	Down
evm_model_ptg000020l_409	1.96628	2.93354e-05	Up
evm_model_ptg000020l_417	-1.95817	0.000189138	Down
evm_model_ptg000020l_421	2.21632	1.14312e-07	Up
evm_model_ptg000020l_428	-2.82943	0.00504199	Down
evm_model_ptg000020l_435	-5.53898	0.0102285	Down
evm_model_ptg000020l_452	1.68408	0.0220408	Up
evm_model_ptg000020l_50	-2.66922	5.10101e-125	Down
evm_model_ptg000020l_500	-3.12518	1.63541e-09	Down
evm_model_ptg000020l_508	-1.71766	3.4134e-13	Down
evm_model_ptg000020l_515	-1.77547	7.92519e-06	Down
evm_model_ptg000020l_516	2.75959	6.50079e-05	Up
evm_model_ptg000020l_543	2.37234	8.17078e-09	Up
evm_model_ptg000020l_545	-8.38709	7.15707e-10	Down
evm_model_ptg000020l_547	1.57279	2.95824e-13	Up
evm_model_ptg000020l_551	-3.78692	1.1582e-123	Down
evm_model_ptg000020l_559	-2.19991	6.10011e-06	Down
evm_model_ptg000020l_64	-3.0239	0.000107772	Down
evm_model_ptg000020l_82	-1.64283	5.34592e-05	Down
evm_model_ptg000021l_1	-3.36261	0.0107592	Down
evm_model_ptg000021l_1021	-2.61303	0.00984538	Down
evm_model_ptg000021l_1024	-1.55677	0.0273837	Down
evm_model_ptg000021l_1052	3.14363	8.29173e-06	Up
evm_model_ptg000021l_1056	-1.30857	6.35682e-17	Down
evm_model_ptg000021l_1057	-1.30918	7.50876e-52	Down
evm_model_ptg000021l_1059	2.57696	0.00214241	Up
evm_model_ptg000021l_1063	1.32027	5.97997e-51	Up
evm_model_ptg000021l_1079	5.22339	0.00329133	Up
evm_model_ptg000021l_1094	-3.16426	0.00402641	Down
evm_model_ptg000021l_1095	1.27673	0.00262826	Up
evm_model_ptg000021l_11	-1.98065	7.81906e-05	Down
evm_model_ptg000021l_1112	-1.74456	1.59486e-64	Down
evm_model_ptg000021l_1119	-5.22234	3.37914e-13	Down
evm_model_ptg000021l_1120	-3.31602	8.7097e-08	Down
evm_model_ptg000021l_1123	-5.85097	0	Down
evm_model_ptg000021l_1129	-4.2919	7.09136e-103	Down
evm_model_ptg000021l_1131	-2.24317	5.22414e-10	Down
evm_model_ptg000021l_1132	-4.16303	4.35461e-07	Down
evm_model_ptg000021l_122	-5.14816	9.88467e-06	Down
evm_model_ptg000021l_13	-4.97893	0.0435799	Down
evm_model_ptg000021l_157	-2.53974	4.91662e-06	Down
evm_model_ptg000021l_161	-2.89264	0.011043	Down
evm_model_ptg000021l_162	-3.97874	6.17357e-09	Down
evm_model_ptg000021l_163	-3.59725	3.63018e-05	Down
evm_model_ptg000021l_213	-1.76892	6.3097e-25	Down
evm_model_ptg000021l_214	-6.974	1.31393e-05	Down
evm_model_ptg000021l_215	-1.11704	1.62769e-06	Down
evm_model_ptg000021l_230	1.89618	0.0397471	Up
evm_model_ptg000021l_231	-4.1334	7.43841e-25	Down
evm_model_ptg000021l_242	5.47579	0.000265035	Up
evm_model_ptg000021l_253	1.31243	0.00199745	Up
evm_model_ptg000021l_27	1.30968	2.39051e-05	Up
evm_model_ptg000021l_283	-2.93471	1.83597e-30	Down
evm_model_ptg000021l_299	-5.15507	0.03002	Down
evm_model_ptg000021l_306	2.85608	2.44553e-50	Up
evm_model_ptg000021l_32	-4.71939	0.0191399	Down
evm_model_ptg000021l_331	3.3907	3.66862e-15	Up
evm_model_ptg000021l_34	4.00401	6.04733e-05	Up
evm_model_ptg000021l_36	-2.57676	0.000200557	Down
evm_model_ptg000021l_380	2.57935	4.4368e-38	Up
evm_model_ptg000021l_389	4.29492	0.0156462	Up
evm_model_ptg000021l_40	-3.00371	0.00134647	Down
evm_model_ptg000021l_407	-4.96912	0.0481591	Down
evm_model_ptg000021l_421	3.47275	0.0313507	Up
evm_model_ptg000021l_429	-3.449	0	Down
evm_model_ptg000021l_438	2.60101	6.80219e-05	Up
evm_model_ptg000021l_441	2.0412	2.30443e-09	Up
evm_model_ptg000021l_444	2.15351	0.00322419	Up
evm_model_ptg000021l_447	2.59519	0.00380623	Up
evm_model_ptg000021l_46	-2.49062	6.29829e-05	Down
evm_model_ptg000021l_483	4.1993	0.0195979	Up
evm_model_ptg000021l_51	-1.78212	6.90409e-18	Down
evm_model_ptg000021l_522	4.18708	7.72142e-12	Up
evm_model_ptg000021l_552	-5.69919	2.92972e-12	Down
evm_model_ptg000021l_558	3.55826	7.21793e-05	Up
evm_model_ptg000021l_560	2.40961	2.96333e-34	Up
evm_model_ptg000021l_591	2.78917	7.27117e-05	Up
evm_model_ptg000021l_593	-5.12892	0.0319197	Down
evm_model_ptg000021l_606	-5.85695	0.0034244	Down
evm_model_ptg000021l_611	-2.46337	0.000703906	Down
evm_model_ptg000021l_613	1.85643	4.39103e-05	Up
evm_model_ptg000021l_618	-3.24983	2.66804e-15	Down
evm_model_ptg000021l_619	-5.89457	0.00230888	Down
evm_model_ptg000021l_676	3.23681	6.83094e-06	Up
evm_model_ptg000021l_678	3.32475	0.0469017	Up
evm_model_ptg000021l_692	-6.21899	0.000667583	Down
evm_model_ptg000021l_693	1.90757	6.05222e-13	Up
evm_model_ptg000021l_701	3.9932	4.90589e-09	Up
evm_model_ptg000021l_729	-6.43038	0.000289955	Down
evm_model_ptg000021l_746	-3.21749	0.00624211	Down
evm_model_ptg000021l_753	2.04056	4.1703e-22	Up
evm_model_ptg000021l_778	-2.69927	3.44359e-08	Down
evm_model_ptg000021l_783	5.90517	0.000169754	Up
evm_model_ptg000021l_787	4.64383	0.0210304	Up
evm_model_ptg000021l_798	1.71213	0.0423416	Up
evm_model_ptg000021l_801	4.7816	0.0177068	Up
evm_model_ptg000021l_807	2.76142	0.0161545	Up
evm_model_ptg000021l_810	1.37957	0.0311617	Up
evm_model_ptg000021l_829	-1.90255	1.19739e-48	Down
evm_model_ptg000021l_853	-3.326	5.27301e-08	Down
evm_model_ptg000021l_872	-3.74345	0.00198275	Down
evm_model_ptg000021l_876	1.30514	0.0119307	Up
evm_model_ptg000021l_914	-5.11756	0.00584409	Down
evm_model_ptg000021l_917	3.86309	0.0464237	Up
evm_model_ptg000021l_934	-2.37765	5.59342e-05	Down
evm_model_ptg000021l_953	4.77118	0.00356478	Up
evm_model_ptg000021l_968	3.13397	3.3206e-12	Up
evm_model_ptg000021l_975	1.05715	0.0155192	Up
evm_model_ptg000021l_976	-1.90053	0.0307047	Down
evm_model_ptg000021l_980	1.33029	2.22643e-14	Up
evm_model_ptg000021l_986	-4.4039	1.27368e-08	Down
evm_model_ptg000022l_1014	4.39064	0.0123048	Up
evm_model_ptg000022l_1024	3.85692	0.0479339	Up
evm_model_ptg000022l_1035	-5.41421	0.00190835	Down
evm_model_ptg000022l_1053	1.08583	0.00969299	Up
evm_model_ptg000022l_1064	-5.00954	0.00868435	Down
evm_model_ptg000022l_1069	4.63712	0.0231817	Up
evm_model_ptg000022l_1107	-3.3497	3.5413e-06	Down
evm_model_ptg000022l_1125	-3.53949	6.87956e-08	Down
evm_model_ptg000022l_1129	-4.49866	4.35049e-09	Down
evm_model_ptg000022l_1135	2.56911	0.00768949	Up
evm_model_ptg000022l_1137	-2.93832	0.00676346	Down
evm_model_ptg000022l_1138	-1.85008	0.0409078	Down
evm_model_ptg000022l_1141	-2.87188	1.03462e-16	Down
evm_model_ptg000022l_1143	3.16416	0.0056578	Up
evm_model_ptg000022l_1147	3.40198	0.0438662	Up
evm_model_ptg000022l_125	2.56451	7.27117e-05	Up
evm_model_ptg000022l_129	-4.97893	0.0435799	Down
evm_model_ptg000022l_134	2.39376	0.00628317	Up
evm_model_ptg000022l_160	-2.92965	0.0494389	Down
evm_model_ptg000022l_161	-5.70391	0.00623307	Down
evm_model_ptg000022l_163	-4.36138	3.46035e-17	Down
evm_model_ptg000022l_169	-1.47469	1.50766e-15	Down
evm_model_ptg000022l_186	2.15634	1.15608e-08	Up
evm_model_ptg000022l_201	1.1473	0.00980102	Up
evm_model_ptg000022l_205	-4.73939	1.14906e-38	Down
evm_model_ptg000022l_207	-2.33765	4.84753e-06	Down
evm_model_ptg000022l_208	-6.87961	1.89294e-05	Down
evm_model_ptg000022l_210	-5.76314	8.63068e-08	Down
evm_model_ptg000022l_213	-5.44901	0.0117438	Down
evm_model_ptg000022l_216	-3.44287	9.00639e-07	Down
evm_model_ptg000022l_217	4.94382	0.00798574	Up
evm_model_ptg000022l_220	1.99834	0.00512727	Up
evm_model_ptg000022l_223	-3.91345	0.0446216	Down
evm_model_ptg000022l_233	-7.2803	2.32125e-06	Down
evm_model_ptg000022l_240	-5.6823	0.00608388	Down
evm_model_ptg000022l_269	-4.78319	9.75443e-46	Down
evm_model_ptg000022l_281	-3.87271	3.03159e-10	Down
evm_model_ptg000022l_286	5.92983	3.43817e-16	Up
evm_model_ptg000022l_3	-1.75321	0.0230342	Down
evm_model_ptg000022l_319	1.89068	0.00346071	Up
evm_model_ptg000022l_324	1.23201	0.00111941	Up
evm_model_ptg000022l_337	-5.25343	0.0382524	Down
evm_model_ptg000022l_338	1.82335	0.0123485	Up
evm_model_ptg000022l_365	-8.08155	9.63823e-38	Down
evm_model_ptg000022l_376	-1.41753	0.017233	Down
evm_model_ptg000022l_381	1.54258	5.3432e-21	Up
evm_model_ptg000022l_405	1.32627	0.000735766	Up
evm_model_ptg000022l_45	-3.05721	0.0128856	Down
evm_model_ptg000022l_470	-1.36051	0.0435069	Down
evm_model_ptg000022l_481	2.98129	0.0431816	Up
evm_model_ptg000022l_491	-3.46471	2.82972e-21	Down
evm_model_ptg000022l_494	4.90195	0.00974742	Up
evm_model_ptg000022l_510	3.29317	0.0016989	Up
evm_model_ptg000022l_528	-3.11727	0.0150289	Down
evm_model_ptg000022l_531	-2.82383	0.00304855	Down
evm_model_ptg000022l_542	-1.78363	0.0323343	Down
evm_model_ptg000022l_543	-1.47169	0.0453105	Down
evm_model_ptg000022l_546	3.8413	5.2969e-29	Up
evm_model_ptg000022l_562	-1.64834	0.0156211	Down
evm_model_ptg000022l_574	-1.52069	0.0118512	Down
evm_model_ptg000022l_58	-2.58052	2.13792e-07	Down
evm_model_ptg000022l_601	-1.92764	4.63966e-11	Down
evm_model_ptg000022l_615	1.62212	0.0065596	Up
evm_model_ptg000022l_639	2.03694	0.000689656	Up
evm_model_ptg000022l_646	-3.93533	9.09e-13	Down
evm_model_ptg000022l_66	2.59702	7.24543e-13	Up
evm_model_ptg000022l_667	-4.03727	0.0295148	Down
evm_model_ptg000022l_714	2.45422	6.16376e-105	Up
evm_model_ptg000022l_750	3.14191	2.18327e-11	Up
evm_model_ptg000022l_751	3.13889	1.46311e-11	Up
evm_model_ptg000022l_758	-2.82854	2.17442e-57	Down
evm_model_ptg000022l_760	-5.67417	0.00525308	Down
evm_model_ptg000022l_780	-4.40193	0.000967814	Down
evm_model_ptg000022l_822	4.09573	0.0256124	Up
evm_model_ptg000022l_833	3.64333	4.36648e-32	Up
evm_model_ptg000022l_838	2.11888	0.0025374	Up
evm_model_ptg000022l_849	-3.46377	5.11617e-16	Down
evm_model_ptg000022l_855	-1.38686	0.0068837	Down
evm_model_ptg000022l_863	-2.09654	1.63192e-08	Down
evm_model_ptg000022l_9	-1.03211	0.000611476	Down
evm_model_ptg000022l_904	6.14062	8.22604e-05	Up
evm_model_ptg000022l_914	-1.9334	0.0374574	Down
evm_model_ptg000022l_941	1.14421	0.000131868	Up
evm_model_ptg000022l_949	4.81676	0.00021166	Up
evm_model_ptg000022l_950	-4.96746	0.0445277	Down
evm_model_ptg000022l_961	4.43763	0.0372711	Up
evm_model_ptg000022l_963	1.1765	0.0336706	Up
evm_model_ptg000022l_965	-1.95232	0.047665	Down
evm_model_ptg000022l_985	1.85597	0.00789437	Up
evm_model_ptg000023l_134	2.59329	0.00356294	Up
evm_model_ptg000023l_142	-7.01948	6.9141e-06	Down
evm_model_ptg000023l_159	2.57725	8.10411e-07	Up
evm_model_ptg000023l_16	-3.32274	6.81188e-69	Down
evm_model_ptg000023l_161	-4.5361	2.66229e-08	Down
evm_model_ptg000023l_162	-1.58888	1.14952e-22	Down
evm_model_ptg000023l_163	-4.42541	2.38156e-11	Down
evm_model_ptg000023l_173	1.40972	5.81356e-05	Up
evm_model_ptg000023l_176	-5.23329	5.22189e-06	Down
evm_model_ptg000023l_177	-3.26587	8.98708e-33	Down
evm_model_ptg000023l_181	-1.65456	5.22854e-05	Down
evm_model_ptg000023l_186	1.87387	7.94364e-06	Up
evm_model_ptg000023l_188	-2.21574	0.00312293	Down
evm_model_ptg000023l_189	2.12417	0.0178476	Up
evm_model_ptg000023l_190	3.32969	4.56788e-10	Up
evm_model_ptg000023l_2	-4.72175	5.64211e-54	Down
evm_model_ptg000023l_201	2.12284	0.0279007	Up
evm_model_ptg000023l_210	-5.98092	0.00146767	Down
evm_model_ptg000023l_236	-3.73478	0.00314261	Down
evm_model_ptg000023l_25	4.33766	1.79598e-12	Up
evm_model_ptg000023l_256	5.32645	1.96886e-05	Up
evm_model_ptg000023l_259	-3.06017	0.0172485	Down
evm_model_ptg000023l_3	-4.20095	0.000821433	Down
evm_model_ptg000023l_305	-4.60742	4.02901e-252	Down
evm_model_ptg000023l_310	-6.85022	1.90618e-06	Down
evm_model_ptg000023l_331	3.86552	0.00130942	Up
evm_model_ptg000023l_34	-1.62602	0.0306767	Down
evm_model_ptg000023l_340	1.04601	0.023235	Up
evm_model_ptg000023l_341	-3.1397	3.90378e-10	Down
evm_model_ptg000023l_361	1.44832	1.53968e-05	Up
evm_model_ptg000023l_374	1.49735	0.0114899	Up
evm_model_ptg000023l_375	-1.26075	0.0182653	Down
evm_model_ptg000023l_384	1.61806	0.010468	Up
evm_model_ptg000023l_392	-4.36194	7.72263e-25	Down
evm_model_ptg000023l_397	1.06381	0.00986572	Up
evm_model_ptg000023l_4	-2.24708	0.00774244	Down
evm_model_ptg000023l_403	-2.38523	5.33417e-33	Down
evm_model_ptg000023l_41	4.49093	0.0328778	Up
evm_model_ptg000023l_411	1.83521	3.56449e-21	Up
evm_model_ptg000023l_412	-5.44124	8.59047e-05	Down
evm_model_ptg000023l_425	-3.45675	0.000998905	Down
evm_model_ptg000023l_431	-3.32787	0.000272325	Down
evm_model_ptg000023l_434	-2.26111	0.033157	Down
evm_model_ptg000023l_441	-4.27892	0.000283034	Down
evm_model_ptg000023l_442	-3.10366	1.39209e-09	Down
evm_model_ptg000023l_455	-3.30794	0.0151738	Down
evm_model_ptg000023l_464	-2.74804	0.000223419	Down
evm_model_ptg000023l_467	-3.75155	1.36392e-17	Down
evm_model_ptg000023l_468	-3.8405	0.0422822	Down
evm_model_ptg000023l_469	-5.66787	2.39674e-05	Down
evm_model_ptg000023l_470	-4.53869	9.61498e-91	Down
evm_model_ptg000023l_489	3.68188	0.028634	Up
evm_model_ptg000023l_49	-5.87085	0.00300828	Down
evm_model_ptg000023l_5	-4.1221	0.000643879	Down
evm_model_ptg000023l_50	1.68412	0.00192872	Up
evm_model_ptg000023l_524	-4.45076	0.0442169	Down
evm_model_ptg000023l_525	-3.90617	0.000428858	Down
evm_model_ptg000023l_529	-3.03986	0.0382524	Down
evm_model_ptg000023l_569	-2.92673	1.18984e-90	Down
evm_model_ptg000023l_575	2.81229	2.65546e-12	Up
evm_model_ptg000023l_590	-5.52508	4.79494e-13	Down
evm_model_ptg000023l_6	-5.8003	5.5067e-13	Down
evm_model_ptg000023l_610	2.63541	0.000283034	Up
evm_model_ptg000023l_611	1.3879	0.00399246	Up
evm_model_ptg000023l_627	-4.3599	1.66784e-05	Down
evm_model_ptg000023l_630	1.42275	0.000622484	Up
evm_model_ptg000023l_655	2.07651	2.34132e-07	Up
evm_model_ptg000023l_663	3.3861	0.00265991	Up
evm_model_ptg000023l_665	1.34645	0.00207283	Up
evm_model_ptg000023l_693	2.67596	4.01345e-06	Up
evm_model_ptg000023l_7	-2.58721	4.14723e-05	Down
evm_model_ptg000023l_740	2.64161	0.00286662	Up
evm_model_ptg000023l_754	3.13438	5.00859e-05	Up
evm_model_ptg000023l_758	-3.01485	4.74935e-78	Down
evm_model_ptg000023l_759	-5.03917	0.000944431	Down
evm_model_ptg000023l_777	1.83976	0.0143217	Up
evm_model_ptg000023l_8	-2.93279	4.9587e-21	Down
evm_model_ptg000023l_802	2.10609	0.0101319	Up
evm_model_ptg000023l_827	-4.27808	0.0125037	Down
evm_model_ptg000023l_830	-5.93273	0.000244743	Down
evm_model_ptg000023l_84	1.20985	6.2822e-23	Up
evm_model_ptg000023l_847	1.53427	0.0226052	Up
evm_model_ptg000023l_864	-2.03584	2.62524e-27	Down
evm_model_ptg000023l_87	-4.86652	4.15015e-19	Down
evm_model_ptg000023l_925	-3.83677	0.00566788	Down
evm_model_ptg000023l_931	3.05588	2.63622e-06	Up
evm_model_ptg000023l_932	1.1942	0.00661061	Up
evm_model_ptg000023l_934	-5.14898	9.32947e-14	Down
evm_model_ptg000023l_94	5.13185	0.0009707	Up
evm_model_ptg000023l_944	-2.10709	0.0041189	Down
evm_model_ptg000023l_95	-5.47576	0.0133289	Down
evm_model_ptg000024l_126	-4.99434	0.0444351	Down
evm_model_ptg000024l_131	-3.17899	2.29922e-29	Down
evm_model_ptg000024l_134	-1.20848	0.00198147	Down
evm_model_ptg000024l_135	-5.20576	5.27549e-06	Down
evm_model_ptg000024l_137	-4.99891	0.00957753	Down
evm_model_ptg000024l_138	-1.20437	0.0102515	Down
evm_model_ptg000024l_153	2.2787	3.20597e-16	Up
evm_model_ptg000024l_168	-1.79995	0.0101473	Down
evm_model_ptg000024l_169	-2.68152	3.05797e-05	Down
evm_model_ptg000024l_170	-5.38378	0.000176486	Down
evm_model_ptg000024l_221	2.82375	0.00354987	Up
evm_model_ptg000024l_24	-2.04979	5.69012e-05	Down
evm_model_ptg000024l_253	2.4455	0.000153899	Up
evm_model_ptg000024l_257	-6.8701	2.30658e-06	Down
evm_model_ptg000024l_258	-5.55736	0.00884142	Down
evm_model_ptg000024l_26	-2.90247	0.00028857	Down
evm_model_ptg000024l_266	-1.77788	7.59195e-117	Down
evm_model_ptg000024l_268	-4.05133	1.51459e-47	Down
evm_model_ptg000024l_271	5.90563	0.000169839	Up
evm_model_ptg000024l_274	-5.82944	0.000504929	Down
evm_model_ptg000024l_276	1.153	4.74174e-06	Up
evm_model_ptg000024l_3	-4.26395	3.3206e-12	Down
evm_model_ptg000024l_309	-3.76853	2.96898e-22	Down
evm_model_ptg000024l_32	-3.33153	4.70481e-18	Down
evm_model_ptg000024l_335	2.15314	4.16634e-06	Up
evm_model_ptg000024l_354	2.47233	6.82943e-06	Up
evm_model_ptg000024l_357	3.17268	4.37869e-05	Up
evm_model_ptg000024l_387	1.99176	5.85821e-11	Up
evm_model_ptg000024l_401	2.41343	1.08614e-11	Up
evm_model_ptg000024l_402	-1.6082	3.82611e-60	Down
evm_model_ptg000024l_407	-3.12403	0.000266997	Down
evm_model_ptg000024l_416	2.38621	0.00582258	Up
evm_model_ptg000024l_428	3.01265	1.37943e-05	Up
evm_model_ptg000024l_432	1.92361	0.0215087	Up
evm_model_ptg000024l_471	-5.1237	0.0327276	Down
evm_model_ptg000024l_484	-4.85251	2.95573e-41	Down
evm_model_ptg000024l_545	2.75523	0.00104346	Up
evm_model_ptg000024l_553	5.73694	0.000390742	Up
evm_model_ptg000024l_559	-7.43018	7.49506e-16	Down
evm_model_ptg000024l_576	-1.34744	0.0405292	Down
evm_model_ptg000024l_58	-5.00432	1.10702e-35	Down
evm_model_ptg000024l_608	-5.13029	0.000449038	Down
evm_model_ptg000024l_626	-5.14797	0.0291445	Down
evm_model_ptg000024l_64	-3.06157	0.00608388	Down
evm_model_ptg000024l_689	1.49362	0.0247211	Up
evm_model_ptg000024l_691	-2.29911	0.000693766	Down
evm_model_ptg000024l_708	1.75282	1.1475e-16	Up
evm_model_ptg000024l_719	-5.29468	0.0187814	Down
evm_model_ptg000024l_735	-1.92628	0.00691326	Down
evm_model_ptg000024l_741	-3.2628	8.58064e-08	Down
[truncated: 799 more rows]

## Sheet: All_DEGs_KEGG
Pathway	KEGG_A_class	KEGG_B_class	Pvalue	GeneID	Count
Oxytocin signaling pathway	Organismal Systems	Endocrine system	0.00165431	evm_model_ptg000001l_143;evm_model_ptg000001l_274;evm_model_ptg000001l_37;evm_model_ptg000004l_691;evm_model_ptg000005l_929;evm_model_ptg000006l_754;evm_model_ptg000006l_825;evm_model_ptg000008l_383;evm_model_ptg000008l_615;evm_model_ptg000008l_87;evm_model_ptg000009l_597;evm_model_ptg000009l_710;evm_model_ptg000012l_707;evm_model_ptg000013l_17;evm_model_ptg000014l_204;evm_model_ptg000014l_757;ev…	39
Hypertrophic cardiomyopathy	Human Diseases	Cardiovascular disease	0.00497322	evm_model_ptg000004l_375;evm_model_ptg000004l_639;evm_model_ptg000004l_691;evm_model_ptg000005l_837;evm_model_ptg000005l_929;evm_model_ptg000006l_754;evm_model_ptg000006l_825;evm_model_ptg000008l_968;evm_model_ptg000009l_1187;evm_model_ptg000013l_24;evm_model_ptg000015l_273;evm_model_ptg000015l_33;evm_model_ptg000016l_423;evm_model_ptg000018l_427;evm_model_ptg000018l_638;evm_model_ptg000018l_754;…	28
Regulation of actin cytoskeleton	Cellular Processes	Cell motility	0.00884903	evm_model_ptg000001l_143;evm_model_ptg000001l_45;evm_model_ptg000001l_680;evm_model_ptg000002l_11;evm_model_ptg000002l_157;evm_model_ptg000002l_406;evm_model_ptg000003l_62;evm_model_ptg000003l_621;evm_model_ptg000003l_639;evm_model_ptg000004l_598;evm_model_ptg000004l_639;evm_model_ptg000005l_418;evm_model_ptg000005l_837;evm_model_ptg000006l_1113;evm_model_ptg000007l_570;evm_model_ptg000008l_383;e…	44
Circadian rhythm	Organismal Systems	Environmental adaptation	0.0118625	evm_model_ptg000005l_759;evm_model_ptg000015l_33;evm_model_ptg000018l_427;evm_model_ptg000020l_361;evm_model_ptg000022l_904;evm_model_ptg000024l_276	6
Focal adhesion	Cellular Processes	Cellular community - eukaryotes	0.0124495	evm_model_ptg000001l_143;evm_model_ptg000001l_680;evm_model_ptg000002l_11;evm_model_ptg000002l_157;evm_model_ptg000002l_535;evm_model_ptg000003l_148;evm_model_ptg000003l_621;evm_model_ptg000003l_639;evm_model_ptg000004l_598;evm_model_ptg000004l_639;evm_model_ptg000004l_719;evm_model_ptg000005l_138;evm_model_ptg000005l_418;evm_model_ptg000005l_837;evm_model_ptg000006l_850;evm_model_ptg000007l_83;e…	45
Basal transcription factors	Genetic Information Processing	Transcription	0.0195701	evm_model_ptg000001l_985;evm_model_ptg000003l_629;evm_model_ptg000004l_150;evm_model_ptg000006l_950;evm_model_ptg000008l_719;evm_model_ptg000017l_726;evm_model_ptg000019l_643;novel.152;novel.2231	9
Arrhythmogenic right ventricular cardiomyopathy	Human Diseases	Cardiovascular disease	0.0322336	evm_model_ptg000004l_375;evm_model_ptg000004l_639;evm_model_ptg000004l_691;evm_model_ptg000005l_837;evm_model_ptg000005l_929;evm_model_ptg000006l_754;evm_model_ptg000006l_825;evm_model_ptg000008l_469;evm_model_ptg000009l_1187;evm_model_ptg000009l_462;evm_model_ptg000012l_65;evm_model_ptg000015l_273;evm_model_ptg000016l_423;evm_model_ptg000018l_135;evm_model_ptg000018l_638;evm_model_ptg000018l_754…	25
Antigen processing and presentation	Organismal Systems	Immune system	0.0330542	evm_model_ptg000002l_321;evm_model_ptg000003l_310;evm_model_ptg000004l_1061;evm_model_ptg000011l_518;evm_model_ptg000012l_13;evm_model_ptg000012l_3;evm_model_ptg000015l_530;evm_model_ptg000017l_311;evm_model_ptg000017l_631;evm_model_ptg000021l_1063	10
Hippo signaling pathway	Environmental Information Processing	Signal transduction	0.0349124	evm_model_ptg000001l_209;evm_model_ptg000001l_45;evm_model_ptg000002l_535;evm_model_ptg000004l_189;evm_model_ptg000004l_25;evm_model_ptg000005l_759;evm_model_ptg000008l_132;evm_model_ptg000009l_462;evm_model_ptg000010l_464;evm_model_ptg000011l_563;evm_model_ptg000011l_697;evm_model_ptg000012l_65;evm_model_ptg000012l_707;evm_model_ptg000013l_15;evm_model_ptg000014l_402;evm_model_ptg000014l_75;evm_…	27
Calcium signaling pathway	Environmental Information Processing	Signal transduction	0.0364025	evm_model_ptg000001l_143;evm_model_ptg000001l_37;evm_model_ptg000001l_404;evm_model_ptg000001l_541;evm_model_ptg000002l_11;evm_model_ptg000002l_696;evm_model_ptg000003l_339;evm_model_ptg000003l_62;evm_model_ptg000004l_338;evm_model_ptg000005l_481;evm_model_ptg000005l_929;evm_model_ptg000006l_825;evm_model_ptg000007l_333;evm_model_ptg000008l_87;evm_model_ptg000009l_1187;evm_model_ptg000009l_1200;e…	44
Adherens junction	Cellular Processes	Cellular community - eukaryotes	0.0454013	evm_model_ptg000001l_439;evm_model_ptg000001l_989;evm_model_ptg000002l_157;evm_model_ptg000002l_691;evm_model_ptg000003l_148;evm_model_ptg000003l_868;evm_model_ptg000004l_25;evm_model_ptg000004l_468;evm_model_ptg000005l_418;evm_model_ptg000006l_850;evm_model_ptg000007l_264;evm_model_ptg000008l_132;evm_model_ptg000008l_257;evm_model_ptg000008l_383;evm_model_ptg000009l_12;evm_model_ptg000009l_224;e…	25

## Sheet: Up_DEGs_KEGG
Pathway	KEGG_A_class	KEGG_B_class	Pvalue	GeneID	Count
Circadian rhythm	Organismal Systems	Environmental adaptation	0.00198404	evm_model_ptg000005l_759;evm_model_ptg000018l_427;evm_model_ptg000020l_361;evm_model_ptg000022l_904;evm_model_ptg000024l_276	5
Insulin resistance	Human Diseases	Endocrine and metabolic disease	0.00690808	evm_model_ptg000008l_672;evm_model_ptg000011l_605;evm_model_ptg000011l_731;evm_model_ptg000012l_707;evm_model_ptg000013l_402;evm_model_ptg000015l_529;evm_model_ptg000018l_427;evm_model_ptg000020l_361;evm_model_ptg000021l_242;evm_model_ptg000021l_798;evm_model_ptg000022l_904;evm_model_ptg000024l_276;novel.2271;novel.506	14
Oxytocin signaling pathway	Organismal Systems	Endocrine system	0.0196796	evm_model_ptg000001l_274;evm_model_ptg000004l_691;evm_model_ptg000006l_825;evm_model_ptg000008l_383;evm_model_ptg000008l_615;evm_model_ptg000009l_597;evm_model_ptg000009l_710;evm_model_ptg000012l_707;evm_model_ptg000014l_204;evm_model_ptg000014l_757;evm_model_ptg000017l_566;evm_model_ptg000018l_307;evm_model_ptg000018l_427;evm_model_ptg000020l_361;evm_model_ptg000021l_242;evm_model_ptg000021l_798…	19
Insulin signaling pathway	Organismal Systems	Endocrine system	0.0224069	evm_model_ptg000002l_804;evm_model_ptg000005l_103;evm_model_ptg000008l_615;evm_model_ptg000008l_672;evm_model_ptg000012l_707;evm_model_ptg000013l_402;evm_model_ptg000014l_757;evm_model_ptg000015l_529;evm_model_ptg000018l_427;evm_model_ptg000020l_361;evm_model_ptg000021l_242;evm_model_ptg000022l_904;evm_model_ptg000024l_276;novel.2271;novel.506	15
Rheumatoid arthritis	Human Diseases	Immune disease	0.0281974	evm_model_ptg000006l_1043;evm_model_ptg000012l_13;evm_model_ptg000012l_3;evm_model_ptg000014l_1386;evm_model_ptg000017l_570;evm_model_ptg000020l_547;novel.1174;novel.1566	8
Antigen processing and presentation	Organismal Systems	Immune system	0.0359099	evm_model_ptg000003l_310;evm_model_ptg000011l_518;evm_model_ptg000012l_13;evm_model_ptg000012l_3;evm_model_ptg000015l_530;evm_model_ptg000021l_1063	6
Vibrio cholerae infection	Human Diseases	Infectious disease: bacterial	0.0401882	evm_model_ptg000005l_119;evm_model_ptg000006l_1043;evm_model_ptg000014l_1386;evm_model_ptg000017l_566;evm_model_ptg000020l_547;evm_model_ptg000021l_380;novel.1174;novel.1566	8
Proximal tubule bicarbonate reclamation	Organismal Systems	Excretory system	0.0488717	evm_model_ptg000001l_856;evm_model_ptg000004l_769;evm_model_ptg000014l_186;evm_model_ptg000015l_529	4

## Sheet: Down_DEGs_KEGG
Pathway	KEGG_A_class	KEGG_B_class	Pvalue	GeneID	Count
Hypertrophic cardiomyopathy	Human Diseases	Cardiovascular disease	0.000679672	evm_model_ptg000005l_837;evm_model_ptg000005l_929;evm_model_ptg000006l_754;evm_model_ptg000008l_968;evm_model_ptg000009l_1187;evm_model_ptg000013l_24;evm_model_ptg000015l_273;evm_model_ptg000015l_33;evm_model_ptg000016l_423;evm_model_ptg000018l_638;evm_model_ptg000018l_754;evm_model_ptg000019l_462;evm_model_ptg000019l_547;evm_model_ptg000020l_515;evm_model_ptg000021l_1129;evm_model_ptg000021l_113…	20
Arrhythmogenic right ventricular cardiomyopathy	Human Diseases	Cardiovascular disease	0.000679672	evm_model_ptg000005l_837;evm_model_ptg000005l_929;evm_model_ptg000006l_754;evm_model_ptg000008l_469;evm_model_ptg000009l_1187;evm_model_ptg000009l_462;evm_model_ptg000012l_65;evm_model_ptg000015l_273;evm_model_ptg000016l_423;evm_model_ptg000018l_135;evm_model_ptg000018l_638;evm_model_ptg000018l_754;evm_model_ptg000019l_462;evm_model_ptg000020l_515;evm_model_ptg000021l_1129;evm_model_ptg000021l_11…	20
Focal adhesion	Cellular Processes	Cellular community - eukaryotes	0.00405968	evm_model_ptg000001l_143;evm_model_ptg000001l_680;evm_model_ptg000002l_11;evm_model_ptg000002l_157;evm_model_ptg000003l_148;evm_model_ptg000003l_621;evm_model_ptg000005l_138;evm_model_ptg000005l_418;evm_model_ptg000005l_837;evm_model_ptg000007l_83;evm_model_ptg000009l_1200;evm_model_ptg000009l_3;evm_model_ptg000011l_282;evm_model_ptg000011l_486;evm_model_ptg000013l_17;evm_model_ptg000013l_401;evm…	29
Hippo signaling pathway	Environmental Information Processing	Signal transduction	0.00562292	evm_model_ptg000001l_209;evm_model_ptg000001l_45;evm_model_ptg000004l_189;evm_model_ptg000004l_25;evm_model_ptg000008l_132;evm_model_ptg000009l_462;evm_model_ptg000010l_464;evm_model_ptg000011l_697;evm_model_ptg000012l_65;evm_model_ptg000013l_15;evm_model_ptg000014l_75;evm_model_ptg000017l_287;evm_model_ptg000018l_500;evm_model_ptg000020l_508;evm_model_ptg000020l_82;evm_model_ptg000021l_853;evm_m…	19
Dilated cardiomyopathy	Human Diseases	Cardiovascular disease	0.00624298	evm_model_ptg000005l_837;evm_model_ptg000005l_929;evm_model_ptg000006l_754;evm_model_ptg000008l_87;evm_model_ptg000008l_968;evm_model_ptg000009l_1187;evm_model_ptg000013l_24;evm_model_ptg000015l_273;evm_model_ptg000016l_423;evm_model_ptg000018l_638;evm_model_ptg000018l_754;evm_model_ptg000019l_462;evm_model_ptg000019l_547;evm_model_ptg000020l_515;evm_model_ptg000021l_1129;evm_model_ptg000021l_113…	19
Calcium signaling pathway	Environmental Information Processing	Signal transduction	0.00703277	evm_model_ptg000001l_143;evm_model_ptg000001l_37;evm_model_ptg000001l_404;evm_model_ptg000001l_541;evm_model_ptg000002l_11;evm_model_ptg000003l_62;evm_model_ptg000005l_481;evm_model_ptg000005l_929;evm_model_ptg000007l_333;evm_model_ptg000008l_87;evm_model_ptg000009l_1187;evm_model_ptg000009l_1200;evm_model_ptg000009l_219;evm_model_ptg000009l_536;evm_model_ptg000009l_607;evm_model_ptg000009l_639;e…	29
Regulation of actin cytoskeleton	Cellular Processes	Cell motility	0.0144659	evm_model_ptg000001l_143;evm_model_ptg000001l_45;evm_model_ptg000001l_680;evm_model_ptg000002l_11;evm_model_ptg000002l_157;evm_model_ptg000003l_62;evm_model_ptg000003l_621;evm_model_ptg000005l_418;evm_model_ptg000005l_837;evm_model_ptg000006l_1113;evm_model_ptg000009l_3;evm_model_ptg000011l_282;evm_model_ptg000011l_486;evm_model_ptg000013l_17;evm_model_ptg000014l_661;evm_model_ptg000016l_93;evm_m…	26
Cardiac muscle contraction	Organismal Systems	Circulatory system	0.0153103	evm_model_ptg000005l_929;evm_model_ptg000006l_754;evm_model_ptg000008l_968;evm_model_ptg000009l_1187;evm_model_ptg000015l_273;evm_model_ptg000016l_423;evm_model_ptg000017l_10;evm_model_ptg000018l_638;evm_model_ptg000019l_462;evm_model_ptg000019l_547;evm_model_ptg000021l_214;novel.2050;novel.2498	13
Breast cancer	Human Diseases	Cancer: specific types	0.020698	evm_model_ptg000001l_45;evm_model_ptg000002l_844;evm_model_ptg000003l_148;evm_model_ptg000003l_62;evm_model_ptg000009l_3;evm_model_ptg000009l_462;evm_model_ptg000009l_64;evm_model_ptg000011l_697;evm_model_ptg000012l_65;evm_model_ptg000016l_709;evm_model_ptg000016l_93;evm_model_ptg000017l_494;evm_model_ptg000019l_345;evm_model_ptg000021l_934;evm_model_ptg000022l_58;evm_model_ptg000024l_559	16
Taste transduction	Organismal Systems	Sensory system	0.02166	evm_model_ptg000008l_87;evm_model_ptg000013l_61;evm_model_ptg000016l_423;evm_model_ptg000018l_823;evm_model_ptg000021l_729;evm_model_ptg000023l_590;evm_model_ptg000023l_925	7
DNA replication	Genetic Information Processing	Replication and repair	0.0246471	evm_model_ptg000004l_836;evm_model_ptg000011l_250;evm_model_ptg000015l_455;evm_model_ptg000017l_131;evm_model_ptg000018l_38	5
Gastric cancer	Human Diseases	Cancer: specific types	0.0270121	evm_model_ptg000001l_45;evm_model_ptg000002l_844;evm_model_ptg000003l_62;evm_model_ptg000004l_25;evm_model_ptg000009l_3;evm_model_ptg000009l_462;evm_model_ptg000011l_697;evm_model_ptg000012l_65;evm_model_ptg000014l_661;evm_model_ptg000016l_709;evm_model_ptg000016l_93;evm_model_ptg000019l_345;evm_model_ptg000021l_46;evm_model_ptg000021l_934;evm_model_ptg000022l_58;evm_model_ptg000024l_559	16
PI3K-Akt signaling pathway	Environmental Information Processing	Signal transduction	0.0338923	evm_model_ptg000001l_440;evm_model_ptg000002l_11;evm_model_ptg000002l_655;evm_model_ptg000002l_844;evm_model_ptg000003l_148;evm_model_ptg000003l_62;evm_model_ptg000004l_189;evm_model_ptg000005l_138;evm_model_ptg000005l_837;evm_model_ptg000007l_83;evm_model_ptg000009l_1200;evm_model_ptg000009l_3;evm_model_ptg000010l_464;evm_model_ptg000010l_651;evm_model_ptg000013l_401;evm_model_ptg000014l_661;evm…	31
Neuroactive ligand-receptor interaction	Environmental Information Processing	Signaling molecules and interaction	0.0385209	evm_model_ptg000001l_394;evm_model_ptg000001l_404;evm_model_ptg000001l_440;evm_model_ptg000004l_849;evm_model_ptg000006l_1127;evm_model_ptg000007l_554;evm_model_ptg000009l_536;evm_model_ptg000009l_639;evm_model_ptg000010l_31;evm_model_ptg000011l_11;evm_model_ptg000011l_169;evm_model_ptg000012l_607;evm_model_ptg000014l_287;evm_model_ptg000017l_375;evm_model_ptg000018l_823;evm_model_ptg000020l_408;…	24
Oxytocin signaling pathway	Organismal Systems	Endocrine system	0.0392089	evm_model_ptg000001l_143;evm_model_ptg000001l_37;evm_model_ptg000005l_929;evm_model_ptg000006l_754;evm_model_ptg000008l_87;evm_model_ptg000013l_17;evm_model_ptg000015l_273;evm_model_ptg000015l_33;evm_model_ptg000016l_423;evm_model_ptg000017l_287;evm_model_ptg000017l_494;evm_model_ptg000018l_1004;evm_model_ptg000018l_638;evm_model_ptg000019l_345;evm_model_ptg000019l_462;evm_model_ptg000021l_214;ev…	20
Cytoskeleton in muscle cells	Cellular Processes	Cell motility	0.0453886	evm_model_ptg000001l_470;evm_model_ptg000002l_301;evm_model_ptg000002l_348;evm_model_ptg000002l_428;evm_model_ptg000003l_621;evm_model_ptg000004l_554;evm_model_ptg000004l_863;evm_model_ptg000005l_418;evm_model_ptg000005l_837;evm_model_ptg000007l_83;evm_model_ptg000008l_968;evm_model_ptg000009l_167;evm_model_ptg000011l_282;evm_model_ptg000011l_486;evm_model_ptg000012l_31;evm_model_ptg000012l_729;e…	28

## Sheet: All_DEGs_GO
Category	GOID	Description	Pvalue	GeneID	Count
MF	GO:0008234	cysteine-type peptidase activity	0.00202779	evm_model_ptg000008l_234;evm_model_ptg000013l_619;evm_model_ptg000014l_592;evm_model_ptg000015l_375;evm_model_ptg000023l_759;novel.1184;novel.1289;novel.605;novel.694;novel.701	10
MF	GO:0008270	zinc ion binding	0.00640008	evm_model_ptg000002l_48;evm_model_ptg000002l_790;evm_model_ptg000002l_838;evm_model_ptg000004l_560;evm_model_ptg000006l_814;evm_model_ptg000008l_413;evm_model_ptg000012l_823;evm_model_ptg000023l_41;evm_model_ptg000024l_626;novel.1659;novel.1918;novel.203;novel.2231;novel.2422;novel.2461;novel.347;novel.353;novel.890	18
MF	GO:0008144	drug binding	0.00710646	novel.1077;novel.1347;novel.1566;novel.17;novel.1988;novel.2065;novel.55	7
BP	GO:1901564	organonitrogen compound metabolic process	0.00748184	evm_model_ptg000005l_317;evm_model_ptg000010l_104;evm_model_ptg000014l_336;evm_model_ptg000021l_1057;novel.1077;novel.1184;novel.1201;novel.1289;novel.1326;novel.15;novel.1566;novel.17;novel.1809;novel.1814;novel.2498;novel.279;novel.28;novel.412;novel.506;novel.540;novel.55;novel.605;novel.684;novel.694;novel.701;novel.996	26
MF	GO:0043169	cation binding	0.0106747	evm_model_ptg000002l_48;evm_model_ptg000002l_790;evm_model_ptg000002l_838;evm_model_ptg000004l_560;evm_model_ptg000006l_814;evm_model_ptg000007l_331;evm_model_ptg000007l_604;evm_model_ptg000008l_413;evm_model_ptg000008l_920;evm_model_ptg000009l_458;evm_model_ptg000011l_491;evm_model_ptg000011l_492;evm_model_ptg000011l_493;evm_model_ptg000012l_823;evm_model_ptg000014l_336;evm_model_ptg000018l_135;…	39
MF	GO:0046872	metal ion binding	0.0106747	evm_model_ptg000002l_48;evm_model_ptg000002l_790;evm_model_ptg000002l_838;evm_model_ptg000004l_560;evm_model_ptg000006l_814;evm_model_ptg000007l_331;evm_model_ptg000007l_604;evm_model_ptg000008l_413;evm_model_ptg000008l_920;evm_model_ptg000009l_458;evm_model_ptg000011l_491;evm_model_ptg000011l_492;evm_model_ptg000011l_493;evm_model_ptg000012l_823;evm_model_ptg000014l_336;evm_model_ptg000018l_135;…	39
BP	GO:0006813	potassium ion transport	0.0108465	evm_model_ptg000001l_856;evm_model_ptg000016l_674;evm_model_ptg000018l_598	3
BP	GO:1901575	organic substance catabolic process	0.0308023	evm_model_ptg000007l_149;evm_model_ptg000009l_290;evm_model_ptg000009l_458;evm_model_ptg000014l_336;novel.1289;novel.1657	6
MF	GO:0043167	ion binding	0.0381028	evm_model_ptg000002l_110;evm_model_ptg000002l_48;evm_model_ptg000002l_701;evm_model_ptg000002l_790;evm_model_ptg000002l_838;evm_model_ptg000004l_560;evm_model_ptg000006l_272;evm_model_ptg000006l_814;evm_model_ptg000006l_852;evm_model_ptg000007l_331;evm_model_ptg000007l_604;evm_model_ptg000007l_709;evm_model_ptg000008l_413;evm_model_ptg000008l_91;evm_model_ptg000008l_920;evm_model_ptg000009l_168;e…	69
MF	GO:0046914	transition metal ion binding	0.0396381	evm_model_ptg000002l_48;evm_model_ptg000002l_790;evm_model_ptg000002l_838;evm_model_ptg000004l_560;evm_model_ptg000006l_814;evm_model_ptg000008l_413;evm_model_ptg000012l_823;evm_model_ptg000023l_41;evm_model_ptg000024l_626;novel.1659;novel.1871;novel.1918;novel.203;novel.2231;novel.2422;novel.2461;novel.347;novel.353;novel.890	19
BP	GO:0007059	chromosome segregation	0.0492676	evm_model_ptg000009l_290;novel.2332	2
BP	GO:0019439	aromatic compound catabolic process	0.0492676	evm_model_ptg000014l_336;novel.1657	2
BP	GO:0044270	cellular nitrogen compound catabolic process	0.0492676	evm_model_ptg000014l_336;novel.1657	2
BP	GO:0044712	single-organism catabolic process	0.0492676	evm_model_ptg000009l_458;evm_model_ptg000014l_336	2
BP	GO:0046700	heterocycle catabolic process	0.0492676	evm_model_ptg000014l_336;novel.1657	2
BP	GO:0046903	secretion	0.0492676	evm_model_ptg000009l_458;evm_model_ptg000019l_86	2
BP	GO:0051276	chromosome organization	0.0492676	evm_model_ptg000009l_290;novel.2332	2
BP	GO:0098813	nuclear chromosome segregation	0.0492676	evm_model_ptg000009l_290;novel.2332	2
BP	GO:1901361	organic cyclic compound catabolic process	0.0492676	evm_model_ptg000014l_336;novel.1657	2
MF	GO:0004620	phospholipase activity	0.0495827	evm_model_ptg000009l_458;novel.2209	2

## Sheet: Up_DEGs_GO
Category	GOID	Description	Pvalue	GeneID	Count
MF	GO:0008144	drug binding	0.000229077	novel.1077;novel.1347;novel.1566;novel.17;novel.1988;novel.2065;novel.55	7
BP	GO:1901564	organonitrogen compound metabolic process	0.000782226	evm_model_ptg000010l_104;evm_model_ptg000014l_336;novel.1077;novel.1184;novel.1201;novel.1289;novel.1566;novel.17;novel.1809;novel.28;novel.412;novel.506;novel.55;novel.605;novel.684;novel.694;novel.701;novel.996	18
MF	GO:0008234	cysteine-type peptidase activity	0.000874006	evm_model_ptg000008l_234;evm_model_ptg000013l_619;evm_model_ptg000014l_592;novel.1184;novel.1289;novel.605;novel.694;novel.701	8
MF	GO:0008270	zinc ion binding	0.00350266	evm_model_ptg000002l_838;evm_model_ptg000004l_560;evm_model_ptg000006l_814;evm_model_ptg000023l_41;novel.1659;novel.1918;novel.203;novel.2231;novel.2422;novel.2461;novel.347;novel.353;novel.890	13
MF	GO:0046914	transition metal ion binding	0.0114593	evm_model_ptg000002l_838;evm_model_ptg000004l_560;evm_model_ptg000006l_814;evm_model_ptg000023l_41;novel.1659;novel.1871;novel.1918;novel.203;novel.2231;novel.2422;novel.2461;novel.347;novel.353;novel.890	14
MF	GO:0048037	cofactor binding	0.012118	novel.1871;novel.1988;novel.2065;novel.2516	4
BP	GO:0019439	aromatic compound catabolic process	0.0125753	evm_model_ptg000014l_336;novel.1657	2
BP	GO:0044270	cellular nitrogen compound catabolic process	0.0125753	evm_model_ptg000014l_336;novel.1657	2
BP	GO:0044712	single-organism catabolic process	0.0125753	evm_model_ptg000009l_458;evm_model_ptg000014l_336	2
BP	GO:0046700	heterocycle catabolic process	0.0125753	evm_model_ptg000014l_336;novel.1657	2
BP	GO:1901361	organic cyclic compound catabolic process	0.0125753	evm_model_ptg000014l_336;novel.1657	2
MF	GO:0004620	phospholipase activity	0.0164364	evm_model_ptg000009l_458;novel.2209	2
MF	GO:0004197	cysteine-type endopeptidase activity	0.0171234	evm_model_ptg000013l_619;evm_model_ptg000014l_592;novel.701	3
BP	GO:0006508	proteolysis	0.03026	evm_model_ptg000007l_842;evm_model_ptg000008l_234;evm_model_ptg000013l_619;evm_model_ptg000014l_592;evm_model_ptg000018l_852;novel.1184;novel.1289;novel.1809;novel.605;novel.694;novel.701	11
BP	GO:1901575	organic substance catabolic process	0.0365962	evm_model_ptg000009l_458;evm_model_ptg000014l_336;novel.1289;novel.1657	4
MF	GO:0019842	vitamin binding	0.0451333	novel.1988;novel.2065	2
MF	GO:0030170	pyridoxal phosphate binding	0.0451333	novel.1988;novel.2065	2
MF	GO:0070279	vitamin B6 binding	0.0451333	novel.1988;novel.2065	2
CC	GO:0005576	extracellular region	0.0474873	evm_model_ptg000009l_458;evm_model_ptg000014l_402;novel.1266;novel.365;novel.372	5
MF	GO:0050662	coenzyme binding	0.0492855	novel.1988;novel.2065;novel.2516	3

## Sheet: Down_DEGs_GO
Category	GOID	Description	Pvalue	GeneID	Count
BP	GO:0007156	homophilic cell adhesion via plasma membrane adhesion molecules	0.0022962	evm_model_ptg000008l_920;evm_model_ptg000011l_491;evm_model_ptg000011l_492;evm_model_ptg000011l_493;novel.1096;novel.1099;novel.1103;novel.1156;novel.1165	9
BP	GO:0098609	cell-cell adhesion	0.0022962	evm_model_ptg000008l_920;evm_model_ptg000011l_491;evm_model_ptg000011l_492;evm_model_ptg000011l_493;novel.1096;novel.1099;novel.1103;novel.1156;novel.1165	9
BP	GO:0098742	cell-cell adhesion via plasma-membrane adhesion molecules	0.0022962	evm_model_ptg000008l_920;evm_model_ptg000011l_491;evm_model_ptg000011l_492;evm_model_ptg000011l_493;novel.1096;novel.1099;novel.1103;novel.1156;novel.1165	9
MF	GO:0005509	calcium ion binding	0.00357566	evm_model_ptg000008l_920;evm_model_ptg000011l_491;evm_model_ptg000011l_492;evm_model_ptg000011l_493;evm_model_ptg000018l_135;novel.1096;novel.1099;novel.1103;novel.1156;novel.1165;novel.2229	11
BP	GO:0007155	cell adhesion	0.00487994	evm_model_ptg000008l_920;evm_model_ptg000011l_491;evm_model_ptg000011l_492;evm_model_ptg000011l_493;novel.1096;novel.1099;novel.1103;novel.1156;novel.1165	9
BP	GO:0022610	biological adhesion	0.00487994	evm_model_ptg000008l_920;evm_model_ptg000011l_491;evm_model_ptg000011l_492;evm_model_ptg000011l_493;novel.1096;novel.1099;novel.1103;novel.1156;novel.1165	9
MF	GO:0051082	unfolded protein binding	0.00711167	evm_model_ptg000009l_516;evm_model_ptg000017l_311;evm_model_ptg000017l_631	3
BP	GO:0006457	protein folding	0.0107899	evm_model_ptg000009l_516;evm_model_ptg000017l_311;evm_model_ptg000017l_631	3
CC	GO:0031012	extracellular matrix	0.0165157	evm_model_ptg000024l_626;novel.311	2
MF	GO:0016706	oxidoreductase activity, acting on paired donors, with incorporation or reduction of molecular oxygen, 2-oxoglutarate as one donor, and incorporation of one atom each of oxygen into both donors	0.0215368	evm_model_ptg000002l_969;evm_model_ptg000015l_709;evm_model_ptg000019l_175;evm_model_ptg000022l_1125;novel.1326	5
MF	GO:0005261	cation channel activity	0.0216098	evm_model_ptg000005l_929;evm_model_ptg000016l_674;evm_model_ptg000018l_598	3
MF	GO:0005267	potassium channel activity	0.0248766	evm_model_ptg000016l_674;evm_model_ptg000018l_598	2
MF	GO:0015079	potassium ion transmembrane transporter activity	0.0248766	evm_model_ptg000016l_674;evm_model_ptg000018l_598	2
MF	GO:0051183	vitamin transporter activity	0.0248766	evm_model_ptg000003l_808;evm_model_ptg000020l_545	2
MF	GO:0090482	vitamin transmembrane transporter activity	0.0248766	evm_model_ptg000003l_808;evm_model_ptg000020l_545	2
BP	GO:0006813	potassium ion transport	0.033129	evm_model_ptg000016l_674;evm_model_ptg000018l_598	2
MF	GO:0051213	dioxygenase activity	0.0334617	evm_model_ptg000002l_969;evm_model_ptg000015l_709;evm_model_ptg000019l_175;evm_model_ptg000022l_1125;novel.1326	5
MF	GO:0008168	methyltransferase activity	0.0407069	evm_model_ptg000002l_969;evm_model_ptg000015l_709;evm_model_ptg000019l_175;evm_model_ptg000022l_1125;novel.1326	5
MF	GO:0016741	transferase activity, transferring one-carbon groups	0.0407069	evm_model_ptg000002l_969;evm_model_ptg000015l_709;evm_model_ptg000019l_175;evm_model_ptg000022l_1125;novel.1326	5
BP	GO:0015074	DNA integration	0.0430948	evm_model_ptg000004l_1135;evm_model_ptg000007l_999;evm_model_ptg000017l_10;evm_model_ptg000021l_13;evm_model_ptg000023l_944;novel.1327;novel.2284	7
BP	GO:0016192	vesicle-mediated transport	0.0442724	evm_model_ptg000012l_365;evm_model_ptg000018l_649;evm_model_ptg000019l_755;evm_model_ptg000019l_86	4
MF	GO:0004222	metalloendopeptidase activity	0.0466988	evm_model_ptg000008l_904;evm_model_ptg000024l_626	2
