# Supplementary material for: Physiology and Multi-Omics Provide Insights into Sperm Activation and Movement in Euryhaline Spotted Seabass (Lateolabrax maculatus)
Source: Biomolecules. 2026 Jul 13;16(7):1021. doi: 10.3390/biom16071021 (PMC13406637; doi:10.3390/biom16071021)
Supplement: Supplementary file 1 [file biomolecules-16-01021-s001.zip › Supplementary_Data_S2.xlsx]

## Sheet: 424 DEPs_199 Up_225 Down
ProteinID	FC	Pvalue	Regulaion
evm.model.ptg000001l.147	1.39112	0.0161351	Up
evm.model.ptg000001l.152	0.232245	0.00716923	Down
evm.model.ptg000001l.153	0.188727	0.0398572	Down
evm.model.ptg000001l.168	0.299788	0.00868225	Down
evm.model.ptg000001l.191	0.212682	0.0347372	Down
evm.model.ptg000001l.195	1.26352	0.0491527	Up
evm.model.ptg000001l.22	1.60091	0.00908003	Up
evm.model.ptg000001l.27	0.247553	0.021567	Down
evm.model.ptg000001l.314	1.69748	0.0439944	Up
evm.model.ptg000001l.339	4.02151	0.0368437	Up
evm.model.ptg000001l.359	0.808337	0.0129159	Down
evm.model.ptg000001l.404	1.34596	0.0459422	Up
evm.model.ptg000001l.447	1.42393	0.0342623	Up
evm.model.ptg000001l.464	3.01987	0.0125662	Up
evm.model.ptg000001l.509	0.664593	0.0299418	Down
evm.model.ptg000001l.574	0.641354	0.03945	Down
evm.model.ptg000001l.616	0.297723	0.032847	Down
evm.model.ptg000001l.638	0.724309	0.0372991	Down
evm.model.ptg000001l.646	0.109221	0.00804914	Down
evm.model.ptg000001l.686	0.621254	0.00329454	Down
evm.model.ptg000001l.703	0.768486	0.0336519	Down
evm.model.ptg000001l.710	1.75712	0.0444232	Up
evm.model.ptg000001l.856	0.826626	0.0252236	Down
evm.model.ptg000001l.865	3.17547	0.0138901	Up
evm.model.ptg000001l.934	1.40167	0.0288668	Up
evm.model.ptg000001l.974	1.69503	0.0140077	Up
evm.model.ptg000002l.10	0.187432	0.0319717	Down
evm.model.ptg000002l.105	0.611308	0.029477	Down
evm.model.ptg000002l.173	0.741217	0.0127601	Down
evm.model.ptg000002l.24	1.4656	0.0494424	Up
evm.model.ptg000002l.262	0.441361	0.00690288	Down
evm.model.ptg000002l.286	0.693917	0.00241056	Down
evm.model.ptg000002l.446	0.729568	0.0419195	Down
evm.model.ptg000002l.505	2.36614	0.0442955	Up
evm.model.ptg000002l.534	3.91028	8.7006e-05	Up
evm.model.ptg000002l.541	0.466466	0.00860477	Down
evm.model.ptg000002l.547	0.753289	0.0302078	Down
evm.model.ptg000002l.548	1.68371	0.018942	Up
evm.model.ptg000002l.587	0.339947	0.0236	Down
evm.model.ptg000002l.699	1.56602	0.0240974	Up
evm.model.ptg000002l.7	2.95962	0.0210447	Up
evm.model.ptg000002l.753	0.281123	0.000645279	Down
evm.model.ptg000002l.797	0.465394	0.049771	Down
evm.model.ptg000002l.86	0.313388	0.0308748	Down
evm.model.ptg000002l.868	0.737348	0.0109352	Down
evm.model.ptg000002l.906	1.79271	0.0451001	Up
evm.model.ptg000002l.911	1.71554	0.0191448	Up
evm.model.ptg000003l.120	0.399357	0.0499896	Down
evm.model.ptg000003l.134	1.45971	0.0462818	Up
evm.model.ptg000003l.152	0.547791	0.0115782	Down
evm.model.ptg000003l.250	1.21481	0.00982605	Up
evm.model.ptg000003l.269	0.511919	0.0354556	Down
evm.model.ptg000003l.294	1.60333	0.00551405	Up
evm.model.ptg000003l.310	0.276146	0.0187439	Down
evm.model.ptg000003l.325	1.4095	0.0206172	Up
evm.model.ptg000003l.395	0.792609	0.0365046	Down
evm.model.ptg000003l.478	3.76617	0.0143745	Up
evm.model.ptg000003l.524	1.5176	0.0344162	Up
evm.model.ptg000003l.602	1.60207	0.0384291	Up
evm.model.ptg000003l.606	3.55972	0.0246605	Up
evm.model.ptg000003l.63	0.522658	0.0251244	Down
evm.model.ptg000003l.639	0.312328	0.0266252	Down
evm.model.ptg000003l.68	0.709075	0.00502337	Down
evm.model.ptg000003l.747	0.621986	0.0185574	Down
evm.model.ptg000003l.751	1.56139	0.0264015	Up
evm.model.ptg000003l.782	1.2922	0.0282498	Up
evm.model.ptg000003l.789	2.7601	0.00864761	Up
evm.model.ptg000003l.857	1.43132	0.0406055	Up
evm.model.ptg000003l.862	0.339005	0.00530062	Down
evm.model.ptg000003l.866	1.33859	0.0244898	Up
evm.model.ptg000003l.9	1.44749	0.0373356	Up
evm.model.ptg000004l.1096	1.49017	0.0475092	Up
evm.model.ptg000004l.172	1.22774	0.0397932	Up
evm.model.ptg000004l.382	0.237823	0.00142524	Down
evm.model.ptg000004l.42	0.547722	0.00262958	Down
evm.model.ptg000004l.445	0.140931	0.000921136	Down
evm.model.ptg000004l.531	2.35116	0.0124891	Up
evm.model.ptg000004l.587	0.789207	0.0108324	Down
evm.model.ptg000004l.59	0.684637	0.00249511	Down
evm.model.ptg000004l.6	0.38358	0.00724775	Down
evm.model.ptg000004l.664	0.326453	0.024859	Down
evm.model.ptg000004l.70	1.71016	0.0304671	Up
evm.model.ptg000004l.734	0.247182	0.024779	Down
evm.model.ptg000004l.802	0.774841	0.0207783	Down
evm.model.ptg000004l.812	0.159159	0.0265253	Down
evm.model.ptg000004l.813	0.415664	0.000321512	Down
evm.model.ptg000004l.814	0.164043	0.0123788	Down
evm.model.ptg000004l.880	1.62071	0.0317256	Up
evm.model.ptg000004l.914	1.36484	0.0255789	Up
evm.model.ptg000004l.988	1.44491	0.0135743	Up
evm.model.ptg000004l.996	1.2082	0.0134489	Up
evm.model.ptg000005l.165	1.82244	0.000809993	Up
evm.model.ptg000005l.177	1.35474	0.0261996	Up
evm.model.ptg000005l.20	0.717807	0.0330512	Down
evm.model.ptg000005l.297	0.152653	0.0200435	Down
evm.model.ptg000005l.406	0.651043	0.0230606	Down
evm.model.ptg000005l.446	1.38068	0.0486174	Up
evm.model.ptg000005l.475	0.232067	0.0372993	Down
evm.model.ptg000005l.495	1.36544	0.0463223	Up
evm.model.ptg000005l.550	0.613465	0.039498	Down
evm.model.ptg000005l.585	1.49443	0.00881264	Up
evm.model.ptg000005l.594	1.31798	0.0368703	Up
evm.model.ptg000005l.633	0.773174	0.0198827	Down
evm.model.ptg000005l.640	2.25651	0.0283431	Up
evm.model.ptg000005l.645	2.20148	0.024254	Up
evm.model.ptg000005l.659	2.00512	0.0232313	Up
evm.model.ptg000005l.695	1.84834	0.00104848	Up
evm.model.ptg000005l.812	1.71547	0.0109206	Up
evm.model.ptg000005l.827	1.65466	0.0407026	Up
evm.model.ptg000005l.830	0.770897	0.0488357	Down
evm.model.ptg000005l.903	1.70486	0.0443314	Up
evm.model.ptg000005l.953	6.05613	0.00759646	Up
evm.model.ptg000005l.965	1.47664	0.0162949	Up
evm.model.ptg000006l.1025	0.62388	0.00256673	Down
evm.model.ptg000006l.1030	1.36374	0.0478133	Up
evm.model.ptg000006l.1040	1.47663	0.0292872	Up
evm.model.ptg000006l.1118	1.95321	0.0488257	Up
evm.model.ptg000006l.113	0.678831	0.020178	Down
evm.model.ptg000006l.144	1.98678	0.0112107	Up
evm.model.ptg000006l.159	3.75505	0.012904	Up
evm.model.ptg000006l.264	0.183088	0.0363112	Down
evm.model.ptg000006l.312	1.60021	0.0267504	Up
evm.model.ptg000006l.314	1.46959	0.012216	Up
evm.model.ptg000006l.329	0.516319	0.000474814	Down
evm.model.ptg000006l.337	0.824837	0.0301628	Down
evm.model.ptg000006l.340	1.36771	0.0416915	Up
evm.model.ptg000006l.424	2.10513	0.00528141	Up
evm.model.ptg000006l.466	1.66943	0.0261178	Up
evm.model.ptg000006l.492	0.659246	0.0349036	Down
evm.model.ptg000006l.588	1.90427	0.0438082	Up
evm.model.ptg000006l.649	1.3055	0.0369345	Up
evm.model.ptg000006l.650	1.28006	0.033454	Up
evm.model.ptg000006l.718	0.828107	0.0326066	Down
evm.model.ptg000006l.761	0.539293	0.00259478	Down
evm.model.ptg000006l.790	1.80903	0.00128134	Up
evm.model.ptg000006l.798	0.179712	0.00274733	Down
evm.model.ptg000006l.871	0.832815	0.0483256	Down
evm.model.ptg000006l.880	0.758467	0.0241862	Down
evm.model.ptg000006l.898	1.20721	0.0347268	Up
evm.model.ptg000006l.988	0.401072	0.0202473	Down
evm.model.ptg000007l.169	0.192936	0.0445701	Down
evm.model.ptg000007l.404	0.806728	0.0409508	Down
evm.model.ptg000007l.410	1.3445	0.027371	Up
evm.model.ptg000007l.496	0.685274	0.0296	Down
evm.model.ptg000007l.576	1.79675	0.0423971	Up
evm.model.ptg000007l.655	1.24935	0.0371606	Up
evm.model.ptg000007l.675	0.776719	0.00548409	Down
evm.model.ptg000007l.833	0.321273	0.0174605	Down
evm.model.ptg000007l.846	0.251224	0.0285154	Down
evm.model.ptg000007l.919	1.69516	0.048601	Up
evm.model.ptg000008l.194	0.639845	0.0197456	Down
evm.model.ptg000008l.208	1.88941	0.000789686	Up
evm.model.ptg000008l.242	0.331263	0.0110893	Down
evm.model.ptg000008l.334	1.76924	0.0285083	Up
evm.model.ptg000008l.352	0.310666	0.0176066	Down
evm.model.ptg000008l.451	1.28451	0.0261635	Up
evm.model.ptg000008l.456	1.52484	0.0418587	Up
evm.model.ptg000008l.467	0.229121	0.000931705	Down
evm.model.ptg000008l.525	1.95748	0.00596596	Up
evm.model.ptg000008l.585	1.74026	0.0462408	Up
evm.model.ptg000008l.607	1.33834	0.0430035	Up
evm.model.ptg000008l.626	0.694659	0.0279632	Down
evm.model.ptg000008l.65	0.349646	0.0390674	Down
evm.model.ptg000008l.755	1.22809	0.00159584	Up
evm.model.ptg000008l.759	1.49831	0.0138578	Up
evm.model.ptg000008l.773	0.22636	0.0319334	Down
evm.model.ptg000008l.777	0.246357	0.0146281	Down
evm.model.ptg000008l.820	1.9555	0.0128737	Up
evm.model.ptg000008l.827	0.544026	0.0337627	Down
evm.model.ptg000008l.873	1.62079	0.00638382	Up
evm.model.ptg000008l.877	2.60101	0.027939	Up
evm.model.ptg000008l.924	0.0754838	0.00940815	Down
evm.model.ptg000008l.926	0.769706	0.013953	Down
evm.model.ptg000008l.933	0.693503	0.0187424	Down
evm.model.ptg000008l.957	0.260128	0.00582783	Down
evm.model.ptg000008l.98	1.51788	0.0151384	Up
evm.model.ptg000009l.1166	0.573656	0.0492142	Down
evm.model.ptg000009l.155	0.677511	0.0452885	Down
evm.model.ptg000009l.277	1.52946	0.0352185	Up
evm.model.ptg000009l.383	0.399331	0.0159075	Down
evm.model.ptg000009l.388	0.807105	0.046219	Down
evm.model.ptg000009l.478	0.766118	0.0287922	Down
evm.model.ptg000009l.483	0.777493	0.032727	Down
evm.model.ptg000009l.496	0.429957	0.0204073	Down
evm.model.ptg000009l.513	3.80539	0.00259375	Up
evm.model.ptg000009l.542	0.497614	0.0270513	Down
evm.model.ptg000009l.547	0.27156	0.00282987	Down
evm.model.ptg000009l.561	1.44793	0.0360832	Up
evm.model.ptg000009l.573	3.39857	0.00851964	Up
evm.model.ptg000009l.609	0.2307	0.0250032	Down
evm.model.ptg000009l.624	0.310587	0.000765778	Down
evm.model.ptg000009l.627	0.622881	0.0332596	Down
evm.model.ptg000009l.676	0.300963	0.0114101	Down
evm.model.ptg000009l.679	0.409731	0.0357207	Down
evm.model.ptg000009l.681	0.355248	0.0489613	Down
evm.model.ptg000009l.753	0.252487	0.00399724	Down
evm.model.ptg000009l.760	1.40349	0.0263844	Up
evm.model.ptg000009l.769	0.813127	0.0239888	Down
evm.model.ptg000009l.813	0.469027	0.0204676	Down
evm.model.ptg000009l.862	2.52069	0.0481895	Up
evm.model.ptg000009l.909	6.21007	0.0390038	Up
evm.model.ptg000010l.151	0.294916	0.0341084	Down
evm.model.ptg000010l.16	1.88329	0.00498538	Up
evm.model.ptg000010l.170	1.75515	0.00113177	Up
evm.model.ptg000010l.268	1.4512	0.00104992	Up
evm.model.ptg000010l.450	0.76998	0.0217575	Down
evm.model.ptg000010l.487	0.661031	0.0188033	Down
evm.model.ptg000010l.508	0.765377	0.0296631	Down
evm.model.ptg000010l.593	0.421363	0.0418405	Down
evm.model.ptg000010l.596	1.59114	0.041415	Up
evm.model.ptg000010l.697	1.28565	0.00986593	Up
evm.model.ptg000010l.771	1.40047	0.010374	Up
evm.model.ptg000010l.794	0.591093	0.0439346	Down
evm.model.ptg000010l.873	2.10274	0.00184566	Up
evm.model.ptg000010l.964	1.34026	0.0233408	Up
evm.model.ptg000010l.968	1.65213	0.0243058	Up
evm.model.ptg000011l.136	1.80169	0.00945732	Up
evm.model.ptg000011l.169	0.63953	0.0246315	Down
evm.model.ptg000011l.170	0.556638	0.0121026	Down
evm.model.ptg000011l.337	0.73692	0.00561476	Down
evm.model.ptg000011l.348	1.89908	0.0300552	Up
evm.model.ptg000011l.472	0.343501	0.00345311	Down
evm.model.ptg000011l.655	0.196609	0.0118818	Down
evm.model.ptg000011l.729	0.746581	0.0440871	Down
evm.model.ptg000011l.758	0.744315	0.0287363	Down
evm.model.ptg000011l.775	0.785898	0.03626	Down
evm.model.ptg000011l.894	0.759578	0.00394613	Down
evm.model.ptg000012l.166	0.824574	0.0063492	Down
evm.model.ptg000012l.211	1.57384	0.0242134	Up
evm.model.ptg000012l.394	0.77681	0.0409655	Down
evm.model.ptg000012l.469	2.20038	0.00532421	Up
evm.model.ptg000012l.490	0.285133	0.00731465	Down
evm.model.ptg000012l.620	0.796248	0.0323886	Down
evm.model.ptg000012l.70	0.26113	0.0361934	Down
evm.model.ptg000012l.800	1.35381	0.0349758	Up
evm.model.ptg000012l.88	0.304034	0.0224086	Down
evm.model.ptg000013l.179	1.33156	0.0375827	Up
evm.model.ptg000013l.243	0.138638	0.000510984	Down
evm.model.ptg000013l.265	3.50843	0.0135604	Up
evm.model.ptg000013l.28	0.699222	0.0138348	Down
evm.model.ptg000013l.301	1.85799	0.0258663	Up
evm.model.ptg000013l.398	1.58461	0.0116098	Up
evm.model.ptg000013l.444	1.66386	0.0212885	Up
evm.model.ptg000013l.484	0.833164	0.030989	Down
evm.model.ptg000013l.543	0.77756	0.0461572	Down
evm.model.ptg000013l.607	0.607181	0.00359967	Down
evm.model.ptg000013l.707	1.73256	0.0320725	Up
evm.model.ptg000013l.736	0.633231	0.0204839	Down
evm.model.ptg000013l.766	1.20183	0.0443172	Up
evm.model.ptg000013l.808	0.749235	0.0348774	Down
evm.model.ptg000013l.817	1.35973	0.0326554	Up
evm.model.ptg000013l.839	2.16051	0.041591	Up
evm.model.ptg000014l.135	0.13036	0.0104942	Down
evm.model.ptg000014l.1393	1.64382	0.0431376	Up
evm.model.ptg000014l.173	0.708067	0.0223697	Down
evm.model.ptg000014l.187	1.64772	0.0497637	Up
evm.model.ptg000014l.361	0.236564	0.0384025	Down
evm.model.ptg000014l.396	0.635641	0.019928	Down
evm.model.ptg000014l.401	0.671052	0.00701072	Down
evm.model.ptg000014l.46	1.55759	0.0482399	Up
evm.model.ptg000014l.486	0.517245	0.0228059	Down
evm.model.ptg000014l.532	2.35551	0.018687	Up
evm.model.ptg000014l.535	1.6968	0.00153141	Up
evm.model.ptg000014l.577	1.28863	0.013659	Up
evm.model.ptg000014l.582	1.30046	0.0322822	Up
evm.model.ptg000014l.599	0.279072	0.0157241	Down
evm.model.ptg000014l.656	0.251466	0.027532	Down
evm.model.ptg000014l.78	1.45039	5.95671e-05	Up
evm.model.ptg000015l.124	0.789387	0.0473426	Down
evm.model.ptg000015l.249	0.781767	0.0436338	Down
evm.model.ptg000015l.356	5.50817	0.0134009	Up
evm.model.ptg000015l.405	0.706125	0.0480146	Down
evm.model.ptg000015l.458	0.724658	0.0222713	Down
evm.model.ptg000015l.475	1.23825	0.0287264	Up
evm.model.ptg000015l.479	0.285807	0.0335626	Down
evm.model.ptg000015l.572	0.661656	0.0244628	Down
evm.model.ptg000015l.65	1.58382	0.0311287	Up
evm.model.ptg000015l.94	1.71855	0.00219828	Up
evm.model.ptg000016l.143	0.441131	0.00789304	Down
evm.model.ptg000016l.156	1.33712	0.0307565	Up
evm.model.ptg000016l.274	1.30999	0.02387	Up
evm.model.ptg000016l.483	0.458386	0.0361899	Down
evm.model.ptg000016l.508	0.396591	0.0097566	Down
evm.model.ptg000016l.570	1.93811	0.0294094	Up
evm.model.ptg000016l.611	0.22224	0.0296544	Down
evm.model.ptg000016l.628	1.30773	0.0045777	Up
evm.model.ptg000016l.65	0.818942	0.0170905	Down
evm.model.ptg000016l.723	0.7099	0.0298077	Down
evm.model.ptg000016l.746	1.57045	0.0455999	Up
evm.model.ptg000017l.193	0.223625	0.0317461	Down
evm.model.ptg000017l.284	1.60156	0.00125766	Up
evm.model.ptg000017l.309	1.35763	0.0268763	Up
evm.model.ptg000017l.337	0.737487	0.00127537	Down
evm.model.ptg000017l.356	1.98291	0.0112597	Up
evm.model.ptg000017l.363	0.358645	0.0296119	Down
evm.model.ptg000017l.380	1.42361	0.00734804	Up
evm.model.ptg000017l.383	0.779878	0.0324542	Down
evm.model.ptg000017l.402	1.38722	0.00239445	Up
evm.model.ptg000017l.431	1.22322	0.0426376	Up
evm.model.ptg000017l.492	2.51305	0.000602449	Up
evm.model.ptg000017l.514	2.11424	3.84998e-05	Up
evm.model.ptg000017l.556	3.73925	0.0179741	Up
evm.model.ptg000017l.587	3.29988	0.0174111	Up
evm.model.ptg000017l.607	0.674905	0.0329411	Down
evm.model.ptg000017l.655	0.746495	0.0158993	Down
evm.model.ptg000017l.674	1.32334	0.0465108	Up
evm.model.ptg000017l.744	0.200117	0.0461726	Down
evm.model.ptg000017l.831	1.65931	0.00138981	Up
evm.model.ptg000017l.844	1.76542	0.00900531	Up
evm.model.ptg000018l.116	0.420795	0.0435563	Down
evm.model.ptg000018l.167	0.265065	0.0408824	Down
evm.model.ptg000018l.192	1.35962	0.0455163	Up
evm.model.ptg000018l.237	1.38256	0.0316399	Up
evm.model.ptg000018l.240	1.34728	0.0491735	Up
evm.model.ptg000018l.261	1.49172	0.0153135	Up
evm.model.ptg000018l.358	0.347296	0.00294909	Down
evm.model.ptg000018l.367	0.411592	0.019376	Down
evm.model.ptg000018l.4	1.6688	0.0363763	Up
evm.model.ptg000018l.443	0.49131	0.0402836	Down
evm.model.ptg000018l.506	0.700415	0.048811	Down
evm.model.ptg000018l.525	1.8509	0.0130194	Up
evm.model.ptg000018l.527	0.673292	0.0144908	Down
evm.model.ptg000018l.545	0.347337	0.0194888	Down
evm.model.ptg000018l.587	0.133996	0.015768	Down
evm.model.ptg000018l.635	0.327761	0.00321478	Down
evm.model.ptg000018l.686	1.45178	0.0485461	Up
evm.model.ptg000018l.691	2.23858	0.0215817	Up
evm.model.ptg000018l.696	0.728961	0.0461143	Down
evm.model.ptg000018l.789	0.140378	0.00741505	Down
evm.model.ptg000018l.791	0.139067	0.0236577	Down
evm.model.ptg000018l.874	1.67096	0.0445733	Up
evm.model.ptg000018l.904	0.647113	0.0320368	Down
evm.model.ptg000018l.980	1.35282	0.0186141	Up
evm.model.ptg000019l.147	0.328445	0.00611879	Down
evm.model.ptg000019l.160	1.59081	0.0409311	Up
evm.model.ptg000019l.198	1.56972	0.0173457	Up
evm.model.ptg000019l.236	0.723852	0.0295741	Down
evm.model.ptg000019l.276	0.444069	0.0329495	Down
evm.model.ptg000019l.541	1.97886	0.0482848	Up
evm.model.ptg000019l.56	1.32521	0.0269804	Up
evm.model.ptg000019l.596	1.84931	0.00526398	Up
evm.model.ptg000019l.639	0.493435	0.0366958	Down
evm.model.ptg000019l.64	1.22578	0.0307395	Up
evm.model.ptg000019l.728	1.42919	0.0486143	Up
evm.model.ptg000019l.809	1.33951	0.0451031	Up
evm.model.ptg000019l.85	2.06704	0.0123134	Up
evm.model.ptg000019l.932	1.87181	0.038158	Up
evm.model.ptg000019l.956	0.822465	0.0249966	Down
evm.model.ptg000019l.968	0.505329	0.0467283	Down
evm.model.ptg000020l.355	0.15013	0.015977	Down
evm.model.ptg000020l.459	2.26255	0.0249065	Up
evm.model.ptg000020l.471	0.736902	0.00757872	Down
evm.model.ptg000020l.48	0.526748	0.00491582	Down
evm.model.ptg000020l.549	1.76625	0.00722265	Up
evm.model.ptg000021l.1084	3.49839	0.00408899	Up
evm.model.ptg000021l.1116	0.282413	0.0245703	Down
evm.model.ptg000021l.134	1.99946	0.049304	Up
evm.model.ptg000021l.2	1.56933	0.00408331	Up
evm.model.ptg000021l.215	2.63689	0.00263756	Up
evm.model.ptg000021l.226	1.4535	0.0113092	Up
evm.model.ptg000021l.230	0.773884	0.0254096	Down
evm.model.ptg000021l.257	0.71553	0.0342608	Down
evm.model.ptg000021l.341	3.45771	0.0467559	Up
evm.model.ptg000021l.380	1.62398	0.0354471	Up
evm.model.ptg000021l.386	0.404782	0.0201478	Down
evm.model.ptg000021l.440	1.65275	0.0143852	Up
evm.model.ptg000021l.444	1.70229	0.00929353	Up
evm.model.ptg000021l.493	2.53048	0.00041637	Up
evm.model.ptg000021l.594	1.69207	0.00472246	Up
evm.model.ptg000021l.606	2.08795	0.0192415	Up
evm.model.ptg000021l.610	1.40777	0.000863202	Up
evm.model.ptg000021l.615	0.398622	0.0255979	Down
evm.model.ptg000021l.726	0.267856	0.0164221	Down
evm.model.ptg000021l.840	0.453073	0.0460891	Down
evm.model.ptg000021l.962	0.21624	0.0224171	Down
evm.model.ptg000022l.185	0.180293	0.0144312	Down
evm.model.ptg000022l.205	2.39692	0.00546902	Up
evm.model.ptg000022l.225	0.714431	0.0297163	Down
evm.model.ptg000022l.365	0.285442	0.0438726	Down
evm.model.ptg000022l.391	0.804205	0.0458984	Down
evm.model.ptg000022l.405	1.22101	0.0255691	Up
evm.model.ptg000022l.407	0.690577	0.0173128	Down
evm.model.ptg000022l.452	0.362667	0.0418107	Down
evm.model.ptg000022l.468	1.38445	0.0033866	Up
evm.model.ptg000022l.495	1.65554	0.022635	Up
evm.model.ptg000022l.551	1.26046	0.0284512	Up
evm.model.ptg000022l.710	1.28664	0.0140402	Up
evm.model.ptg000022l.816	0.249208	0.0195974	Down
evm.model.ptg000023l.121	0.691635	0.0244449	Down
evm.model.ptg000023l.203	1.28831	0.0400083	Up
evm.model.ptg000023l.234	0.493117	0.00883762	Down
evm.model.ptg000023l.245	0.170254	0.0268535	Down
evm.model.ptg000023l.317	0.268238	0.0379574	Down
evm.model.ptg000023l.338	0.505198	0.0303371	Down
evm.model.ptg000023l.36	0.253747	0.0400392	Down
evm.model.ptg000023l.4	1.77024	0.00512346	Up
evm.model.ptg000023l.413	0.800654	0.0189524	Down
evm.model.ptg000023l.454	0.369955	0.0287273	Down
evm.model.ptg000023l.471	3.00236	0.00574275	Up
evm.model.ptg000023l.53	0.266128	0.0123273	Down
evm.model.ptg000023l.582	1.24769	0.0490728	Up
evm.model.ptg000023l.604	0.766459	0.0431007	Down
evm.model.ptg000023l.784	0.733014	0.0319729	Down
evm.model.ptg000023l.838	0.656586	0.00216395	Down
evm.model.ptg000023l.84	1.48155	0.0497796	Up
evm.model.ptg000023l.857	0.770985	0.0175739	Down
evm.model.ptg000023l.930	0.456995	0.0129252	Down
evm.model.ptg000024l.143	0.781105	0.039733	Down
evm.model.ptg000024l.167	0.761192	0.00272667	Down
evm.model.ptg000024l.18	0.725611	0.0393296	Down
evm.model.ptg000024l.21	0.53077	0.0261389	Down
evm.model.ptg000024l.232	0.211717	0.0292895	Down
evm.model.ptg000024l.286	2.97179	0.0125692	Up
evm.model.ptg000024l.287	0.75966	0.014275	Down
evm.model.ptg000024l.394	0.649413	0.016106	Down
evm.model.ptg000024l.424	0.808982	0.0310108	Down
evm.model.ptg000024l.425	1.47899	0.0137157	Up
evm.model.ptg000024l.586	0.219824	0.0336492	Down
evm.model.ptg000024l.623	2.26391	0.0210934	Up
evm.model.ptg000024l.665	0.435083	0.0276519	Down
evm.model.ptg000024l.710	1.76105	0.0243516	Up
evm.model.ptg000024l.769	0.260408	0.0173483	Down
evm.model.ptg000024l.826	0.294785	0.0414942	Down
evm.model.ptg000024l.888	0.662474	0.0358678	Down

## Sheet: All_DEPs_KEGG
Pathway	KEGG_A_class	KEGG_B_class	Pvalue	ProteinID	Count
Complement and coagulation cascades	Organismal Systems	Immune system	1.20688e-05	evm.model.ptg000001l.191;evm.model.ptg000001l.27;evm.model.ptg000002l.86;evm.model.ptg000004l.734;evm.model.ptg000007l.833;evm.model.ptg000008l.65;evm.model.ptg000008l.827;evm.model.ptg000009l.547;evm.model.ptg000012l.88;evm.model.ptg000017l.193;evm.model.ptg000024l.232;evm.model.ptg000024l.769	12
Epstein-Barr virus infection	Human Diseases	Infectious disease: viral	0.000236902	evm.model.ptg000001l.404;evm.model.ptg000003l.325;evm.model.ptg000003l.63;evm.model.ptg000003l.866;evm.model.ptg000004l.914;evm.model.ptg000005l.177;evm.model.ptg000005l.495;evm.model.ptg000006l.1030;evm.model.ptg000006l.264;evm.model.ptg000008l.451;evm.model.ptg000009l.760;evm.model.ptg000016l.156;evm.model.ptg000018l.192;evm.model.ptg000018l.367	14
Cholesterol metabolism	Organismal Systems	Digestive system	0.000483333	evm.model.ptg000002l.286;evm.model.ptg000004l.812;evm.model.ptg000004l.813;evm.model.ptg000004l.814;evm.model.ptg000006l.314;evm.model.ptg000007l.846;evm.model.ptg000009l.753;evm.model.ptg000019l.147;evm.model.ptg000023l.245	9
Parkinson disease	Human Diseases	Neurodegenerative disease	0.00182224	evm.model.ptg000001l.359;evm.model.ptg000001l.404;evm.model.ptg000001l.574;evm.model.ptg000002l.286;evm.model.ptg000003l.152;evm.model.ptg000003l.325;evm.model.ptg000003l.395;evm.model.ptg000003l.63;evm.model.ptg000003l.751;evm.model.ptg000003l.866;evm.model.ptg000004l.664;evm.model.ptg000004l.914;evm.model.ptg000005l.177;evm.model.ptg000005l.495;evm.model.ptg000005l.812;evm.model.ptg000006l.1030…	30
Proteasome	Genetic Information Processing	Folding, sorting and degradation	0.0025818	evm.model.ptg000001l.404;evm.model.ptg000003l.325;evm.model.ptg000003l.751;evm.model.ptg000003l.866;evm.model.ptg000004l.914;evm.model.ptg000005l.177;evm.model.ptg000005l.495;evm.model.ptg000006l.1030;evm.model.ptg000009l.760;evm.model.ptg000016l.156;evm.model.ptg000018l.192	11
Amyotrophic lateral sclerosis	Human Diseases	Neurodegenerative disease	0.00407749	evm.model.ptg000001l.359;evm.model.ptg000001l.404;evm.model.ptg000001l.574;evm.model.ptg000002l.286;evm.model.ptg000003l.152;evm.model.ptg000003l.325;evm.model.ptg000003l.395;evm.model.ptg000003l.63;evm.model.ptg000003l.751;evm.model.ptg000003l.866;evm.model.ptg000004l.664;evm.model.ptg000004l.914;evm.model.ptg000004l.996;evm.model.ptg000005l.177;evm.model.ptg000005l.406;evm.model.ptg000005l.495;…	35
Prion disease	Human Diseases	Neurodegenerative disease	0.00423176	evm.model.ptg000001l.359;evm.model.ptg000001l.404;evm.model.ptg000001l.574;evm.model.ptg000002l.286;evm.model.ptg000003l.152;evm.model.ptg000003l.325;evm.model.ptg000003l.395;evm.model.ptg000003l.63;evm.model.ptg000003l.751;evm.model.ptg000003l.866;evm.model.ptg000004l.664;evm.model.ptg000004l.914;evm.model.ptg000005l.177;evm.model.ptg000005l.495;evm.model.ptg000006l.1030;evm.model.ptg000006l.264…	30
Ribosome	Genetic Information Processing	Translation	0.00435229	evm.model.ptg000003l.134;evm.model.ptg000003l.478;evm.model.ptg000004l.802;evm.model.ptg000007l.496;evm.model.ptg000009l.155;evm.model.ptg000009l.513;evm.model.ptg000013l.265;evm.model.ptg000014l.582;evm.model.ptg000015l.249;evm.model.ptg000017l.383;evm.model.ptg000018l.240;evm.model.ptg000019l.932;evm.model.ptg000021l.215;evm.model.ptg000021l.386;evm.model.ptg000023l.338;evm.model.ptg000023l.604…	17
Coronavirus disease - COVID-19	Human Diseases	Infectious disease: viral	0.00510834	evm.model.ptg000003l.478;evm.model.ptg000004l.734;evm.model.ptg000007l.833;evm.model.ptg000008l.827;evm.model.ptg000009l.513;evm.model.ptg000012l.88;evm.model.ptg000013l.265;evm.model.ptg000018l.240;evm.model.ptg000019l.932;evm.model.ptg000021l.215;evm.model.ptg000021l.386;evm.model.ptg000023l.338;evm.model.ptg000024l.232;evm.model.ptg000024l.286;evm.model.ptg000024l.769	15
Alzheimer disease	Human Diseases	Neurodegenerative disease	0.00521528	evm.model.ptg000001l.359;evm.model.ptg000001l.404;evm.model.ptg000001l.574;evm.model.ptg000002l.286;evm.model.ptg000003l.152;evm.model.ptg000003l.325;evm.model.ptg000003l.395;evm.model.ptg000003l.751;evm.model.ptg000003l.866;evm.model.ptg000004l.664;evm.model.ptg000004l.813;evm.model.ptg000004l.914;evm.model.ptg000005l.177;evm.model.ptg000005l.495;evm.model.ptg000005l.812;evm.model.ptg000006l.103…	31
Pathways of neurodegeneration - multiple diseases	Human Diseases	Neurodegenerative disease	0.0073892	evm.model.ptg000001l.359;evm.model.ptg000001l.404;evm.model.ptg000001l.574;evm.model.ptg000002l.286;evm.model.ptg000003l.152;evm.model.ptg000003l.325;evm.model.ptg000003l.395;evm.model.ptg000003l.63;evm.model.ptg000003l.751;evm.model.ptg000003l.866;evm.model.ptg000004l.664;evm.model.ptg000004l.914;evm.model.ptg000004l.996;evm.model.ptg000005l.177;evm.model.ptg000005l.495;evm.model.ptg000006l.1030…	36
Systemic lupus erythematosus	Human Diseases	Immune disease	0.0103021	evm.model.ptg000007l.833;evm.model.ptg000008l.827;evm.model.ptg000009l.1166;evm.model.ptg000014l.1393;evm.model.ptg000024l.232;evm.model.ptg000024l.769	6
Huntington disease	Human Diseases	Neurodegenerative disease	0.0126035	evm.model.ptg000001l.359;evm.model.ptg000001l.404;evm.model.ptg000001l.574;evm.model.ptg000002l.286;evm.model.ptg000003l.152;evm.model.ptg000003l.325;evm.model.ptg000003l.395;evm.model.ptg000003l.63;evm.model.ptg000003l.751;evm.model.ptg000003l.866;evm.model.ptg000004l.664;evm.model.ptg000004l.914;evm.model.ptg000005l.177;evm.model.ptg000005l.495;evm.model.ptg000005l.953;evm.model.ptg000006l.1030…	29
Staphylococcus aureus infection	Human Diseases	Infectious disease: bacterial	0.012844	evm.model.ptg000004l.734;evm.model.ptg000007l.833;evm.model.ptg000009l.909;evm.model.ptg000017l.193;evm.model.ptg000021l.1084	5
Small cell lung cancer	Human Diseases	Cancer: specific types	0.012844	evm.model.ptg000003l.63;evm.model.ptg000003l.639;evm.model.ptg000006l.113;evm.model.ptg000006l.264;evm.model.ptg000018l.367	5
Spinocerebellar ataxia	Human Diseases	Neurodegenerative disease	0.0150218	evm.model.ptg000001l.404;evm.model.ptg000002l.286;evm.model.ptg000003l.325;evm.model.ptg000003l.751;evm.model.ptg000003l.866;evm.model.ptg000004l.914;evm.model.ptg000005l.177;evm.model.ptg000005l.495;evm.model.ptg000006l.1030;evm.model.ptg000009l.760;evm.model.ptg000016l.156;evm.model.ptg000017l.356;evm.model.ptg000018l.192	13
p53 signaling pathway	Cellular Processes	Cell growth and death	0.0245828	evm.model.ptg000003l.63;evm.model.ptg000006l.113;evm.model.ptg000006l.264;evm.model.ptg000016l.570;evm.model.ptg000018l.367	5
Transcriptional misregulation in cancer	Human Diseases	Cancer: overview	0.0321658	evm.model.ptg000003l.63;evm.model.ptg000006l.113;evm.model.ptg000006l.790;evm.model.ptg000016l.570	4
Apoptosis	Cellular Processes	Cell growth and death	0.033897	evm.model.ptg000003l.310;evm.model.ptg000003l.63;evm.model.ptg000003l.862;evm.model.ptg000006l.113;evm.model.ptg000006l.264;evm.model.ptg000008l.451;evm.model.ptg000017l.309;evm.model.ptg000018l.358;evm.model.ptg000023l.234	9
Fat digestion and absorption	Organismal Systems	Digestive system	0.043883	evm.model.ptg000004l.812;evm.model.ptg000007l.846;evm.model.ptg000009l.813;evm.model.ptg000023l.245	4

## Sheet: Up_DEPs_KEGG
Pathway	KEGG_A_class	KEGG_B_class	Pvalue	ProteinID	Count
Proteasome	Genetic Information Processing	Folding, sorting and degradation	3.23761e-06	evm.model.ptg000001l.404;evm.model.ptg000003l.325;evm.model.ptg000003l.751;evm.model.ptg000003l.866;evm.model.ptg000004l.914;evm.model.ptg000005l.177;evm.model.ptg000005l.495;evm.model.ptg000006l.1030;evm.model.ptg000009l.760;evm.model.ptg000016l.156;evm.model.ptg000018l.192	11
Epstein-Barr virus infection	Human Diseases	Infectious disease: viral	1.62493e-05	evm.model.ptg000001l.404;evm.model.ptg000003l.325;evm.model.ptg000003l.866;evm.model.ptg000004l.914;evm.model.ptg000005l.177;evm.model.ptg000005l.495;evm.model.ptg000006l.1030;evm.model.ptg000008l.451;evm.model.ptg000009l.760;evm.model.ptg000016l.156;evm.model.ptg000018l.192	11
Spinocerebellar ataxia	Human Diseases	Neurodegenerative disease	6.61196e-05	evm.model.ptg000001l.404;evm.model.ptg000003l.325;evm.model.ptg000003l.751;evm.model.ptg000003l.866;evm.model.ptg000004l.914;evm.model.ptg000005l.177;evm.model.ptg000005l.495;evm.model.ptg000006l.1030;evm.model.ptg000009l.760;evm.model.ptg000016l.156;evm.model.ptg000017l.356;evm.model.ptg000018l.192	12
Fc gamma R-mediated phagocytosis	Organismal Systems	Immune system	0.00277721	evm.model.ptg000001l.865;evm.model.ptg000010l.596;evm.model.ptg000010l.964;evm.model.ptg000017l.831;evm.model.ptg000022l.205;evm.model.ptg000024l.710	6
Arginine and proline metabolism	Metabolism	Amino acid metabolism	0.0192607	evm.model.ptg000001l.147;evm.model.ptg000001l.339;evm.model.ptg000002l.906;evm.model.ptg000004l.1096;evm.model.ptg000018l.980	5
Ribosome	Genetic Information Processing	Translation	0.0229623	evm.model.ptg000003l.134;evm.model.ptg000003l.478;evm.model.ptg000009l.513;evm.model.ptg000013l.265;evm.model.ptg000014l.582;evm.model.ptg000018l.240;evm.model.ptg000019l.932;evm.model.ptg000021l.215;evm.model.ptg000024l.286	9
Alcoholic liver disease	Human Diseases	Endocrine and metabolic disease	0.0254969	evm.model.ptg000004l.1096;evm.model.ptg000005l.965;evm.model.ptg000008l.451;evm.model.ptg000012l.469;evm.model.ptg000018l.261	5
Methane metabolism	Metabolism	Energy metabolism	0.0287131	evm.model.ptg000006l.1040;evm.model.ptg000006l.424;evm.model.ptg000009l.862;evm.model.ptg000012l.211	4
Amino sugar and nucleotide sugar metabolism	Metabolism	Carbohydrate metabolism	0.0290497	evm.model.ptg000003l.294;evm.model.ptg000005l.903;evm.model.ptg000009l.573;evm.model.ptg000010l.16;evm.model.ptg000014l.187	5
Aminoacyl-tRNA biosynthesis	Genetic Information Processing	Translation	0.0415271	evm.model.ptg000009l.277;evm.model.ptg000013l.179;evm.model.ptg000015l.65;evm.model.ptg000018l.691;evm.model.ptg000019l.198	5
O-Antigen nucleotide sugar biosynthesis	Metabolism	Glycan biosynthesis and metabolism	0.0419908	evm.model.ptg000009l.573;evm.model.ptg000014l.187	2

## Sheet: Down_DEPs_KEGG
Pathway	KEGG_A_class	KEGG_B_class	Pvalue	ProteinID	Count
Complement and coagulation cascades	Organismal Systems	Immune system	7.12091e-09	evm.model.ptg000001l.191;evm.model.ptg000001l.27;evm.model.ptg000002l.86;evm.model.ptg000004l.734;evm.model.ptg000007l.833;evm.model.ptg000008l.65;evm.model.ptg000008l.827;evm.model.ptg000009l.547;evm.model.ptg000012l.88;evm.model.ptg000017l.193;evm.model.ptg000024l.232;evm.model.ptg000024l.769	12
Cholesterol metabolism	Organismal Systems	Digestive system	2.35463e-05	evm.model.ptg000002l.286;evm.model.ptg000004l.812;evm.model.ptg000004l.813;evm.model.ptg000004l.814;evm.model.ptg000007l.846;evm.model.ptg000009l.753;evm.model.ptg000019l.147;evm.model.ptg000023l.245	8
Small cell lung cancer	Human Diseases	Cancer: specific types	0.000673273	evm.model.ptg000003l.63;evm.model.ptg000003l.639;evm.model.ptg000006l.113;evm.model.ptg000006l.264;evm.model.ptg000018l.367	5
Systemic lupus erythematosus	Human Diseases	Immune disease	0.00265585	evm.model.ptg000007l.833;evm.model.ptg000008l.827;evm.model.ptg000009l.1166;evm.model.ptg000024l.232;evm.model.ptg000024l.769	5
Non-alcoholic fatty liver disease	Human Diseases	Endocrine and metabolic disease	0.00382599	evm.model.ptg000001l.359;evm.model.ptg000001l.574;evm.model.ptg000003l.152;evm.model.ptg000003l.395;evm.model.ptg000003l.63;evm.model.ptg000004l.664;evm.model.ptg000009l.478;evm.model.ptg000013l.484;evm.model.ptg000015l.458;evm.model.ptg000023l.121;evm.model.ptg000023l.784	11
Oxidative phosphorylation	Metabolism	Energy metabolism	0.00399391	evm.model.ptg000001l.359;evm.model.ptg000001l.574;evm.model.ptg000003l.152;evm.model.ptg000003l.395;evm.model.ptg000004l.664;evm.model.ptg000009l.478;evm.model.ptg000013l.484;evm.model.ptg000013l.543;evm.model.ptg000015l.458;evm.model.ptg000023l.121;evm.model.ptg000023l.784;evm.model.ptg000024l.21	12
Fat digestion and absorption	Organismal Systems	Digestive system	0.00444732	evm.model.ptg000004l.812;evm.model.ptg000007l.846;evm.model.ptg000009l.813;evm.model.ptg000023l.245	4
Parkinson disease	Human Diseases	Neurodegenerative disease	0.00767705	evm.model.ptg000001l.359;evm.model.ptg000001l.574;evm.model.ptg000002l.286;evm.model.ptg000003l.152;evm.model.ptg000003l.395;evm.model.ptg000003l.63;evm.model.ptg000004l.664;evm.model.ptg000006l.113;evm.model.ptg000006l.264;evm.model.ptg000006l.988;evm.model.ptg000009l.478;evm.model.ptg000010l.151;evm.model.ptg000013l.484;evm.model.ptg000013l.543;evm.model.ptg000015l.458;evm.model.ptg000023l.121;…	17
Apoptosis	Cellular Processes	Cell growth and death	0.00789547	evm.model.ptg000003l.310;evm.model.ptg000003l.63;evm.model.ptg000003l.862;evm.model.ptg000006l.113;evm.model.ptg000006l.264;evm.model.ptg000018l.358;evm.model.ptg000023l.234	7
Diabetic cardiomyopathy	Human Diseases	Cardiovascular disease	0.00813343	evm.model.ptg000001l.359;evm.model.ptg000001l.574;evm.model.ptg000002l.286;evm.model.ptg000003l.152;evm.model.ptg000003l.395;evm.model.ptg000003l.862;evm.model.ptg000004l.664;evm.model.ptg000009l.478;evm.model.ptg000013l.484;evm.model.ptg000013l.543;evm.model.ptg000015l.458;evm.model.ptg000023l.121;evm.model.ptg000023l.784	13
Alzheimer disease	Human Diseases	Neurodegenerative disease	0.0102543	evm.model.ptg000001l.359;evm.model.ptg000001l.574;evm.model.ptg000002l.286;evm.model.ptg000003l.152;evm.model.ptg000003l.395;evm.model.ptg000004l.664;evm.model.ptg000004l.813;evm.model.ptg000006l.264;evm.model.ptg000006l.988;evm.model.ptg000009l.478;evm.model.ptg000010l.151;evm.model.ptg000010l.794;evm.model.ptg000011l.170;evm.model.ptg000013l.484;evm.model.ptg000013l.543;evm.model.ptg000015l.458…	18
Thermogenesis	Organismal Systems	Environmental adaptation	0.0104542	evm.model.ptg000001l.359;evm.model.ptg000001l.574;evm.model.ptg000003l.152;evm.model.ptg000003l.395;evm.model.ptg000004l.664;evm.model.ptg000005l.550;evm.model.ptg000009l.478;evm.model.ptg000009l.496;evm.model.ptg000013l.484;evm.model.ptg000013l.543;evm.model.ptg000015l.458;evm.model.ptg000022l.185;evm.model.ptg000023l.121;evm.model.ptg000023l.784	14
p53 signaling pathway	Cellular Processes	Cell growth and death	0.0106315	evm.model.ptg000003l.63;evm.model.ptg000006l.113;evm.model.ptg000006l.264;evm.model.ptg000018l.367	4
Prion disease	Human Diseases	Neurodegenerative disease	0.0128072	evm.model.ptg000001l.359;evm.model.ptg000001l.574;evm.model.ptg000002l.286;evm.model.ptg000003l.152;evm.model.ptg000003l.395;evm.model.ptg000003l.63;evm.model.ptg000004l.664;evm.model.ptg000006l.264;evm.model.ptg000008l.827;evm.model.ptg000009l.478;evm.model.ptg000013l.484;evm.model.ptg000013l.543;evm.model.ptg000015l.458;evm.model.ptg000023l.121;evm.model.ptg000023l.784;evm.model.ptg000024l.232;…	17
Vitamin digestion and absorption	Organismal Systems	Digestive system	0.0141868	evm.model.ptg000004l.812;evm.model.ptg000007l.846;evm.model.ptg000023l.245	3
Chemical carcinogenesis - reactive oxygen species	Human Diseases	Cancer: overview	0.0173188	evm.model.ptg000001l.359;evm.model.ptg000001l.574;evm.model.ptg000002l.286;evm.model.ptg000003l.152;evm.model.ptg000003l.395;evm.model.ptg000004l.664;evm.model.ptg000009l.478;evm.model.ptg000013l.484;evm.model.ptg000013l.543;evm.model.ptg000015l.458;evm.model.ptg000023l.121;evm.model.ptg000023l.784	12
Amyotrophic lateral sclerosis	Human Diseases	Neurodegenerative disease	0.0201172	evm.model.ptg000001l.359;evm.model.ptg000001l.574;evm.model.ptg000002l.286;evm.model.ptg000003l.152;evm.model.ptg000003l.395;evm.model.ptg000003l.63;evm.model.ptg000004l.664;evm.model.ptg000005l.406;evm.model.ptg000006l.113;evm.model.ptg000006l.264;evm.model.ptg000006l.718;evm.model.ptg000009l.478;evm.model.ptg000011l.655;evm.model.ptg000013l.484;evm.model.ptg000013l.543;evm.model.ptg000015l.458;…	19
Pathways of neurodegeneration - multiple diseases	Human Diseases	Neurodegenerative disease	0.0208251	evm.model.ptg000001l.359;evm.model.ptg000001l.574;evm.model.ptg000002l.286;evm.model.ptg000003l.152;evm.model.ptg000003l.395;evm.model.ptg000003l.63;evm.model.ptg000004l.664;evm.model.ptg000006l.113;evm.model.ptg000006l.264;evm.model.ptg000009l.478;evm.model.ptg000010l.151;evm.model.ptg000010l.794;evm.model.ptg000011l.170;evm.model.ptg000011l.655;evm.model.ptg000013l.484;evm.model.ptg000013l.543;…	20
PPAR signaling pathway	Organismal Systems	Endocrine system	0.0246075	evm.model.ptg000005l.550;evm.model.ptg000007l.846;evm.model.ptg000009l.496;evm.model.ptg000009l.813;evm.model.ptg000010l.593	5
Cellular senescence	Cellular Processes	Cell growth and death	0.0251001	evm.model.ptg000002l.286;evm.model.ptg000010l.151;evm.model.ptg000011l.170;evm.model.ptg000016l.143;evm.model.ptg000018l.367;evm.model.ptg000022l.185	6
Apoptosis - multiple species	Cellular Processes	Cell growth and death	0.0254773	evm.model.ptg000003l.63;evm.model.ptg000006l.113;evm.model.ptg000006l.264	3
Coronavirus disease - COVID-19	Human Diseases	Infectious disease: viral	0.0346449	evm.model.ptg000004l.734;evm.model.ptg000007l.833;evm.model.ptg000008l.827;evm.model.ptg000012l.88;evm.model.ptg000021l.386;evm.model.ptg000023l.338;evm.model.ptg000024l.232;evm.model.ptg000024l.769	8
Mineral absorption	Organismal Systems	Digestive system	0.0351228	evm.model.ptg000001l.856;evm.model.ptg000006l.988;evm.model.ptg000017l.337;evm.model.ptg000018l.904	4
Lipid and atherosclerosis	Human Diseases	Cardiovascular disease	0.039028	evm.model.ptg000003l.63;evm.model.ptg000004l.812;evm.model.ptg000006l.113;evm.model.ptg000006l.264;evm.model.ptg000007l.846;evm.model.ptg000010l.151;evm.model.ptg000023l.245	7
Staphylococcus aureus infection	Human Diseases	Infectious disease: bacterial	0.0403961	evm.model.ptg000004l.734;evm.model.ptg000007l.833;evm.model.ptg000017l.193	3
N-Glycan biosynthesis	Metabolism	Glycan biosynthesis and metabolism	0.0415374	evm.model.ptg000002l.547;evm.model.ptg000002l.868;evm.model.ptg000008l.926;evm.model.ptg000009l.483;evm.model.ptg000009l.769	5
MAPK signaling pathway - plant	Environmental Information Processing	Signal transduction	0.047107	evm.model.ptg000010l.151;evm.model.ptg000023l.838	2
Various types of N-glycan biosynthesis	Metabolism	Glycan biosynthesis and metabolism	0.0473242	evm.model.ptg000002l.547;evm.model.ptg000002l.868;evm.model.ptg000008l.926;evm.model.ptg000009l.769	4
ABC transporters	Environmental Information Processing	Membrane transport	0.0491834	evm.model.ptg000003l.120;evm.model.ptg000004l.587;evm.model.ptg000020l.471	3

## Sheet: All_DEPs_GO
Category	GOID	Description	Pvalue	ProteinID	Count
CC	GO:0005576	extracellular region	3.69503e-05	evm.model.ptg000003l.606;evm.model.ptg000003l.639;evm.model.ptg000004l.812;evm.model.ptg000004l.813;evm.model.ptg000004l.814;evm.model.ptg000006l.798;evm.model.ptg000007l.846;evm.model.ptg000008l.65;evm.model.ptg000012l.88;evm.model.ptg000016l.570;evm.model.ptg000020l.355;evm.model.ptg000020l.48;evm.model.ptg000021l.615;evm.model.ptg000023l.245	14
MF	GO:0004175	endopeptidase activity	0.000162236	evm.model.ptg000003l.310;evm.model.ptg000003l.862;evm.model.ptg000004l.734;evm.model.ptg000006l.264;evm.model.ptg000007l.833;evm.model.ptg000008l.65;evm.model.ptg000010l.508;evm.model.ptg000010l.794;evm.model.ptg000012l.70;evm.model.ptg000013l.28;evm.model.ptg000013l.808;evm.model.ptg000014l.656;evm.model.ptg000017l.193;evm.model.ptg000017l.431;evm.model.ptg000018l.635;evm.model.ptg000020l.48;evm…	17
MF	GO:0004866	endopeptidase inhibitor activity	0.000532495	evm.model.ptg000001l.152;evm.model.ptg000001l.153;evm.model.ptg000001l.191;evm.model.ptg000005l.297;evm.model.ptg000014l.599;evm.model.ptg000016l.611;evm.model.ptg000018l.167;evm.model.ptg000024l.586	8
MF	GO:0061135	endopeptidase regulator activity	0.000532495	evm.model.ptg000001l.152;evm.model.ptg000001l.153;evm.model.ptg000001l.191;evm.model.ptg000005l.297;evm.model.ptg000014l.599;evm.model.ptg000016l.611;evm.model.ptg000018l.167;evm.model.ptg000024l.586	8
MF	GO:0030414	peptidase inhibitor activity	0.000803453	evm.model.ptg000001l.152;evm.model.ptg000001l.153;evm.model.ptg000001l.191;evm.model.ptg000005l.297;evm.model.ptg000014l.599;evm.model.ptg000016l.611;evm.model.ptg000018l.167;evm.model.ptg000024l.586	8
MF	GO:0061134	peptidase regulator activity	0.000803453	evm.model.ptg000001l.152;evm.model.ptg000001l.153;evm.model.ptg000001l.191;evm.model.ptg000005l.297;evm.model.ptg000014l.599;evm.model.ptg000016l.611;evm.model.ptg000018l.167;evm.model.ptg000024l.586	8
MF	GO:0004857	enzyme inhibitor activity	0.0023221	evm.model.ptg000001l.152;evm.model.ptg000001l.153;evm.model.ptg000001l.191;evm.model.ptg000005l.297;evm.model.ptg000014l.599;evm.model.ptg000016l.611;evm.model.ptg000018l.167;evm.model.ptg000024l.586	8
MF	GO:0070011	peptidase activity, acting on L-amino acid peptides	0.00237363	evm.model.ptg000003l.310;evm.model.ptg000003l.602;evm.model.ptg000003l.862;evm.model.ptg000004l.734;evm.model.ptg000006l.264;evm.model.ptg000007l.833;evm.model.ptg000008l.65;evm.model.ptg000009l.383;evm.model.ptg000010l.508;evm.model.ptg000010l.794;evm.model.ptg000012l.70;evm.model.ptg000013l.28;evm.model.ptg000013l.808;evm.model.ptg000014l.656;evm.model.ptg000016l.746;evm.model.ptg000017l.193;ev…	21
BP	GO:0042157	lipoprotein metabolic process	0.00251948	evm.model.ptg000004l.812;evm.model.ptg000004l.813;evm.model.ptg000004l.814;evm.model.ptg000007l.846;evm.model.ptg000015l.572;evm.model.ptg000023l.245	6
MF	GO:0008236	serine-type peptidase activity	0.00281454	evm.model.ptg000003l.602;evm.model.ptg000004l.734;evm.model.ptg000007l.833;evm.model.ptg000008l.65;evm.model.ptg000012l.70;evm.model.ptg000014l.656;evm.model.ptg000017l.193;evm.model.ptg000018l.635;evm.model.ptg000020l.48;evm.model.ptg000021l.615	10
MF	GO:0017171	serine hydrolase activity	0.00281454	evm.model.ptg000003l.602;evm.model.ptg000004l.734;evm.model.ptg000007l.833;evm.model.ptg000008l.65;evm.model.ptg000012l.70;evm.model.ptg000014l.656;evm.model.ptg000017l.193;evm.model.ptg000018l.635;evm.model.ptg000020l.48;evm.model.ptg000021l.615	10
MF	GO:0004252	serine-type endopeptidase activity	0.00304872	evm.model.ptg000004l.734;evm.model.ptg000007l.833;evm.model.ptg000008l.65;evm.model.ptg000012l.70;evm.model.ptg000014l.656;evm.model.ptg000017l.193;evm.model.ptg000018l.635;evm.model.ptg000020l.48;evm.model.ptg000021l.615	9
MF	GO:0008233	peptidase activity	0.00306997	evm.model.ptg000003l.310;evm.model.ptg000003l.602;evm.model.ptg000003l.862;evm.model.ptg000004l.734;evm.model.ptg000006l.264;evm.model.ptg000007l.833;evm.model.ptg000008l.65;evm.model.ptg000009l.383;evm.model.ptg000010l.508;evm.model.ptg000010l.794;evm.model.ptg000012l.70;evm.model.ptg000013l.28;evm.model.ptg000013l.808;evm.model.ptg000014l.656;evm.model.ptg000016l.746;evm.model.ptg000017l.193;ev…	21
MF	GO:0004869	cysteine-type endopeptidase inhibitor activity	0.00401108	evm.model.ptg000001l.152;evm.model.ptg000001l.153;evm.model.ptg000001l.191;evm.model.ptg000014l.599	4
BP	GO:0043170	macromolecule metabolic process	0.00725165	evm.model.ptg000001l.447;evm.model.ptg000002l.173;evm.model.ptg000002l.534;evm.model.ptg000002l.548;evm.model.ptg000003l.120;evm.model.ptg000003l.134;evm.model.ptg000003l.310;evm.model.ptg000003l.478;evm.model.ptg000003l.602;evm.model.ptg000003l.747;evm.model.ptg000003l.751;evm.model.ptg000003l.862;evm.model.ptg000004l.734;evm.model.ptg000004l.802;evm.model.ptg000004l.812;evm.model.ptg000004l.813…	72
BP	GO:0006869	lipid transport	0.0102156	evm.model.ptg000004l.812;evm.model.ptg000004l.813;evm.model.ptg000007l.846;evm.model.ptg000023l.245	4
BP	GO:0034470	ncRNA processing	0.0102156	evm.model.ptg000002l.548;evm.model.ptg000013l.808;evm.model.ptg000017l.674;evm.model.ptg000021l.493	4
MF	GO:0016887	ATPase activity	0.0111765	evm.model.ptg000001l.509;evm.model.ptg000003l.120;evm.model.ptg000003l.325;evm.model.ptg000004l.587;evm.model.ptg000004l.914;evm.model.ptg000005l.495;evm.model.ptg000005l.645;evm.model.ptg000006l.650;evm.model.ptg000013l.766;evm.model.ptg000016l.156;evm.model.ptg000017l.402;evm.model.ptg000018l.904;evm.model.ptg000020l.471;evm.model.ptg000023l.582;evm.model.ptg000023l.84;evm.model.ptg000024l.21	16
BP	GO:0071704	organic substance metabolic process	0.013753	evm.model.ptg000001l.359;evm.model.ptg000001l.447;evm.model.ptg000001l.865;evm.model.ptg000002l.173;evm.model.ptg000002l.534;evm.model.ptg000002l.548;evm.model.ptg000003l.120;evm.model.ptg000003l.134;evm.model.ptg000003l.152;evm.model.ptg000003l.310;evm.model.ptg000003l.395;evm.model.ptg000003l.478;evm.model.ptg000003l.602;evm.model.ptg000003l.747;evm.model.ptg000003l.751;evm.model.ptg000003l.862…	93
BP	GO:0001510	RNA methylation	0.0149494	evm.model.ptg000002l.548;evm.model.ptg000017l.674	2
BP	GO:0006364	rRNA processing	0.0149494	evm.model.ptg000002l.548;evm.model.ptg000013l.808	2
BP	GO:0016072	rRNA metabolic process	0.0149494	evm.model.ptg000002l.548;evm.model.ptg000013l.808	2
BP	GO:0030212	hyaluronan metabolic process	0.0149494	evm.model.ptg000016l.611;evm.model.ptg000018l.167	2
BP	GO:1903510	mucopolysaccharide metabolic process	0.0149494	evm.model.ptg000016l.611;evm.model.ptg000018l.167	2
BP	GO:0044238	primary metabolic process	0.0151009	evm.model.ptg000001l.359;evm.model.ptg000001l.447;evm.model.ptg000001l.865;evm.model.ptg000002l.173;evm.model.ptg000002l.534;evm.model.ptg000002l.548;evm.model.ptg000003l.120;evm.model.ptg000003l.134;evm.model.ptg000003l.152;evm.model.ptg000003l.310;evm.model.ptg000003l.395;evm.model.ptg000003l.478;evm.model.ptg000003l.602;evm.model.ptg000003l.747;evm.model.ptg000003l.751;evm.model.ptg000003l.862…	90
BP	GO:0034660	ncRNA metabolic process	0.015142	evm.model.ptg000002l.548;evm.model.ptg000005l.659;evm.model.ptg000009l.277;evm.model.ptg000013l.179;evm.model.ptg000013l.808;evm.model.ptg000015l.65;evm.model.ptg000017l.674;evm.model.ptg000018l.691;evm.model.ptg000019l.198;evm.model.ptg000021l.493	10
MF	GO:0004867	serine-type endopeptidase inhibitor activity	0.0211821	evm.model.ptg000016l.611;evm.model.ptg000018l.167;evm.model.ptg000024l.586	3
BP	GO:0019538	protein metabolic process	0.028368	evm.model.ptg000001l.447;evm.model.ptg000002l.173;evm.model.ptg000002l.534;evm.model.ptg000003l.120;evm.model.ptg000003l.134;evm.model.ptg000003l.310;evm.model.ptg000003l.478;evm.model.ptg000003l.602;evm.model.ptg000003l.747;evm.model.ptg000003l.751;evm.model.ptg000003l.862;evm.model.ptg000004l.734;evm.model.ptg000004l.802;evm.model.ptg000004l.812;evm.model.ptg000004l.813;evm.model.ptg000004l.814…	57
MF	GO:0003735	structural constituent of ribosome	0.033387	evm.model.ptg000001l.447;evm.model.ptg000002l.534;evm.model.ptg000003l.134;evm.model.ptg000003l.478;evm.model.ptg000004l.802;evm.model.ptg000007l.496;evm.model.ptg000009l.513;evm.model.ptg000013l.265;evm.model.ptg000014l.582;evm.model.ptg000017l.383;evm.model.ptg000021l.215;evm.model.ptg000021l.386;evm.model.ptg000023l.604	13
BP	GO:0006119	oxidative phosphorylation	0.0358543	evm.model.ptg000001l.359;evm.model.ptg000003l.152;evm.model.ptg000003l.395;evm.model.ptg000009l.478	4
BP	GO:0010876	lipid localization	0.0358543	evm.model.ptg000004l.812;evm.model.ptg000004l.813;evm.model.ptg000007l.846;evm.model.ptg000023l.245	4
BP	GO:0042773	ATP synthesis coupled electron transport	0.0358543	evm.model.ptg000001l.359;evm.model.ptg000003l.152;evm.model.ptg000003l.395;evm.model.ptg000009l.478	4
BP	GO:0055114	oxidation-reduction process	0.0366934	evm.model.ptg000001l.359;evm.model.ptg000003l.152;evm.model.ptg000003l.395;evm.model.ptg000009l.478;evm.model.ptg000021l.594	5
BP	GO:0006022	aminoglycan metabolic process	0.0412292	evm.model.ptg000016l.611;evm.model.ptg000018l.167	2
BP	GO:0030203	glycosaminoglycan metabolic process	0.0412292	evm.model.ptg000016l.611;evm.model.ptg000018l.167	2
BP	GO:0043414	macromolecule methylation	0.0412292	evm.model.ptg000002l.548;evm.model.ptg000017l.674	2
MF	GO:0046873	metal ion transmembrane transporter activity	0.0478163	evm.model.ptg000005l.812;evm.model.ptg000006l.988;evm.model.ptg000018l.904;evm.model.ptg000024l.394	4
BP	GO:0008152	metabolic process	0.0481254	evm.model.ptg000001l.359;evm.model.ptg000001l.447;evm.model.ptg000001l.865;evm.model.ptg000002l.173;evm.model.ptg000002l.534;evm.model.ptg000002l.548;evm.model.ptg000003l.120;evm.model.ptg000003l.134;evm.model.ptg000003l.152;evm.model.ptg000003l.310;evm.model.ptg000003l.395;evm.model.ptg000003l.478;evm.model.ptg000003l.602;evm.model.ptg000003l.747;evm.model.ptg000003l.751;evm.model.ptg000003l.862…	96
BP	GO:0022904	respiratory electron transport chain	0.0487876	evm.model.ptg000001l.359;evm.model.ptg000003l.152;evm.model.ptg000003l.395;evm.model.ptg000009l.478	4
MF	GO:0005198	structural molecule activity	0.0496544	evm.model.ptg000001l.447;evm.model.ptg000002l.534;evm.model.ptg000003l.134;evm.model.ptg000003l.478;evm.model.ptg000004l.802;evm.model.ptg000007l.496;evm.model.ptg000008l.194;evm.model.ptg000009l.513;evm.model.ptg000013l.265;evm.model.ptg000014l.582;evm.model.ptg000017l.383;evm.model.ptg000021l.215;evm.model.ptg000021l.386;evm.model.ptg000023l.604	14

## Sheet: Up_DEPs_GO
Category	GOID	Description	Pvalue	ProteinID	Count
BP	GO:0034660	ncRNA metabolic process	7.92146e-05	evm.model.ptg000002l.548;evm.model.ptg000005l.659;evm.model.ptg000009l.277;evm.model.ptg000013l.179;evm.model.ptg000015l.65;evm.model.ptg000017l.674;evm.model.ptg000018l.691;evm.model.ptg000019l.198;evm.model.ptg000021l.493	9
BP	GO:0006399	tRNA metabolic process	0.000338754	evm.model.ptg000005l.659;evm.model.ptg000009l.277;evm.model.ptg000013l.179;evm.model.ptg000015l.65;evm.model.ptg000017l.674;evm.model.ptg000018l.691;evm.model.ptg000019l.198;evm.model.ptg000021l.493	8
BP	GO:0034641	cellular nitrogen compound metabolic process	0.000482022	evm.model.ptg000001l.447;evm.model.ptg000002l.534;evm.model.ptg000002l.548;evm.model.ptg000003l.134;evm.model.ptg000003l.478;evm.model.ptg000004l.531;evm.model.ptg000005l.645;evm.model.ptg000005l.659;evm.model.ptg000006l.312;evm.model.ptg000006l.790;evm.model.ptg000009l.277;evm.model.ptg000009l.513;evm.model.ptg000013l.179;evm.model.ptg000013l.265;evm.model.ptg000014l.535;evm.model.ptg000014l.582…	26
BP	GO:0006807	nitrogen compound metabolic process	0.000553089	evm.model.ptg000001l.447;evm.model.ptg000002l.534;evm.model.ptg000002l.548;evm.model.ptg000003l.134;evm.model.ptg000003l.478;evm.model.ptg000004l.531;evm.model.ptg000005l.645;evm.model.ptg000005l.659;evm.model.ptg000006l.312;evm.model.ptg000006l.790;evm.model.ptg000009l.277;evm.model.ptg000009l.513;evm.model.ptg000013l.179;evm.model.ptg000013l.265;evm.model.ptg000014l.46;evm.model.ptg000014l.535;…	27
CC	GO:0043228	non-membrane-bounded organelle	0.000680995	evm.model.ptg000001l.447;evm.model.ptg000002l.534;evm.model.ptg000003l.134;evm.model.ptg000003l.478;evm.model.ptg000006l.650;evm.model.ptg000009l.513;evm.model.ptg000010l.596;evm.model.ptg000013l.265;evm.model.ptg000013l.766;evm.model.ptg000014l.582;evm.model.ptg000021l.215	11
CC	GO:0043232	intracellular non-membrane-bounded organelle	0.000680995	evm.model.ptg000001l.447;evm.model.ptg000002l.534;evm.model.ptg000003l.134;evm.model.ptg000003l.478;evm.model.ptg000006l.650;evm.model.ptg000009l.513;evm.model.ptg000010l.596;evm.model.ptg000013l.265;evm.model.ptg000013l.766;evm.model.ptg000014l.582;evm.model.ptg000021l.215	11
CC	GO:0005840	ribosome	0.00107098	evm.model.ptg000001l.447;evm.model.ptg000002l.534;evm.model.ptg000003l.134;evm.model.ptg000003l.478;evm.model.ptg000009l.513;evm.model.ptg000013l.265;evm.model.ptg000014l.582;evm.model.ptg000021l.215	8
CC	GO:0030529	intracellular ribonucleoprotein complex	0.00131102	evm.model.ptg000001l.447;evm.model.ptg000002l.534;evm.model.ptg000003l.134;evm.model.ptg000003l.478;evm.model.ptg000009l.513;evm.model.ptg000013l.265;evm.model.ptg000014l.582;evm.model.ptg000021l.215	8
CC	GO:1990904	ribonucleoprotein complex	0.00131102	evm.model.ptg000001l.447;evm.model.ptg000002l.534;evm.model.ptg000003l.134;evm.model.ptg000003l.478;evm.model.ptg000009l.513;evm.model.ptg000013l.265;evm.model.ptg000014l.582;evm.model.ptg000021l.215	8
BP	GO:0010467	gene expression	0.00132263	evm.model.ptg000001l.447;evm.model.ptg000002l.534;evm.model.ptg000002l.548;evm.model.ptg000003l.134;evm.model.ptg000003l.478;evm.model.ptg000006l.312;evm.model.ptg000006l.790;evm.model.ptg000009l.513;evm.model.ptg000013l.179;evm.model.ptg000013l.265;evm.model.ptg000014l.535;evm.model.ptg000014l.582;evm.model.ptg000017l.674;evm.model.ptg000018l.691;evm.model.ptg000019l.198;evm.model.ptg000021l.215…	19
BP	GO:0090304	nucleic acid metabolic process	0.0016097	evm.model.ptg000002l.548;evm.model.ptg000005l.645;evm.model.ptg000005l.659;evm.model.ptg000006l.790;evm.model.ptg000009l.277;evm.model.ptg000013l.179;evm.model.ptg000014l.535;evm.model.ptg000015l.65;evm.model.ptg000017l.674;evm.model.ptg000018l.691;evm.model.ptg000019l.198;evm.model.ptg000021l.493;evm.model.ptg000022l.468;evm.model.ptg000023l.4	14
BP	GO:0016070	RNA metabolic process	0.00198109	evm.model.ptg000002l.548;evm.model.ptg000005l.659;evm.model.ptg000006l.790;evm.model.ptg000009l.277;evm.model.ptg000013l.179;evm.model.ptg000014l.535;evm.model.ptg000015l.65;evm.model.ptg000017l.674;evm.model.ptg000018l.691;evm.model.ptg000019l.198;evm.model.ptg000021l.493;evm.model.ptg000022l.468;evm.model.ptg000023l.4	13
BP	GO:0001510	RNA methylation	0.00256765	evm.model.ptg000002l.548;evm.model.ptg000017l.674	2
BP	GO:0043038	amino acid activation	0.00369517	evm.model.ptg000005l.659;evm.model.ptg000009l.277;evm.model.ptg000013l.179;evm.model.ptg000015l.65;evm.model.ptg000018l.691;evm.model.ptg000019l.198	6
BP	GO:0043039	tRNA aminoacylation	0.00369517	evm.model.ptg000005l.659;evm.model.ptg000009l.277;evm.model.ptg000013l.179;evm.model.ptg000015l.65;evm.model.ptg000018l.691;evm.model.ptg000019l.198	6
BP	GO:1901564	organonitrogen compound metabolic process	0.00462193	evm.model.ptg000001l.447;evm.model.ptg000002l.534;evm.model.ptg000003l.134;evm.model.ptg000003l.478;evm.model.ptg000004l.531;evm.model.ptg000005l.659;evm.model.ptg000006l.312;evm.model.ptg000009l.277;evm.model.ptg000009l.513;evm.model.ptg000013l.179;evm.model.ptg000013l.265;evm.model.ptg000014l.46;evm.model.ptg000014l.582;evm.model.ptg000015l.65;evm.model.ptg000018l.691;evm.model.ptg000018l.874;e…	19
BP	GO:0006412	translation	0.0055977	evm.model.ptg000001l.447;evm.model.ptg000002l.534;evm.model.ptg000003l.134;evm.model.ptg000003l.478;evm.model.ptg000006l.312;evm.model.ptg000009l.513;evm.model.ptg000013l.179;evm.model.ptg000013l.265;evm.model.ptg000014l.582;evm.model.ptg000018l.691;evm.model.ptg000019l.198;evm.model.ptg000021l.215	12
BP	GO:0034470	ncRNA processing	0.00590059	evm.model.ptg000002l.548;evm.model.ptg000017l.674;evm.model.ptg000021l.493	3
BP	GO:0006520	cellular amino acid metabolic process	0.00616267	evm.model.ptg000005l.659;evm.model.ptg000009l.277;evm.model.ptg000013l.179;evm.model.ptg000014l.46;evm.model.ptg000015l.65;evm.model.ptg000018l.691;evm.model.ptg000019l.198	7
BP	GO:0043043	peptide biosynthetic process	0.00653076	evm.model.ptg000001l.447;evm.model.ptg000002l.534;evm.model.ptg000003l.134;evm.model.ptg000003l.478;evm.model.ptg000006l.312;evm.model.ptg000009l.513;evm.model.ptg000013l.179;evm.model.ptg000013l.265;evm.model.ptg000014l.582;evm.model.ptg000018l.691;evm.model.ptg000019l.198;evm.model.ptg000021l.215	12
BP	GO:0043604	amide biosynthetic process	0.00704195	evm.model.ptg000001l.447;evm.model.ptg000002l.534;evm.model.ptg000003l.134;evm.model.ptg000003l.478;evm.model.ptg000006l.312;evm.model.ptg000009l.513;evm.model.ptg000013l.179;evm.model.ptg000013l.265;evm.model.ptg000014l.582;evm.model.ptg000018l.691;evm.model.ptg000019l.198;evm.model.ptg000021l.215	12
BP	GO:0043414	macromolecule methylation	0.00744953	evm.model.ptg000002l.548;evm.model.ptg000017l.674	2
MF	GO:0004812	aminoacyl-tRNA ligase activity	0.00753172	evm.model.ptg000005l.659;evm.model.ptg000009l.277;evm.model.ptg000013l.179;evm.model.ptg000015l.65;evm.model.ptg000018l.691;evm.model.ptg000019l.198	6
MF	GO:0016875	ligase activity, forming carbon-oxygen bonds	0.00753172	evm.model.ptg000005l.659;evm.model.ptg000009l.277;evm.model.ptg000013l.179;evm.model.ptg000015l.65;evm.model.ptg000018l.691;evm.model.ptg000019l.198	6
MF	GO:0016876	ligase activity, forming aminoacyl-tRNA and related compounds	0.00753172	evm.model.ptg000005l.659;evm.model.ptg000009l.277;evm.model.ptg000013l.179;evm.model.ptg000015l.65;evm.model.ptg000018l.691;evm.model.ptg000019l.198	6
BP	GO:0009451	RNA modification	0.00853214	evm.model.ptg000002l.548;evm.model.ptg000017l.674;evm.model.ptg000021l.493	3
CC	GO:0032991	macromolecular complex	0.010027	evm.model.ptg000001l.447;evm.model.ptg000002l.534;evm.model.ptg000003l.134;evm.model.ptg000003l.478;evm.model.ptg000003l.751;evm.model.ptg000006l.650;evm.model.ptg000009l.513;evm.model.ptg000010l.596;evm.model.ptg000013l.265;evm.model.ptg000013l.766;evm.model.ptg000014l.582;evm.model.ptg000017l.674;evm.model.ptg000021l.215	13
BP	GO:0006518	peptide metabolic process	0.0100977	evm.model.ptg000001l.447;evm.model.ptg000002l.534;evm.model.ptg000003l.134;evm.model.ptg000003l.478;evm.model.ptg000006l.312;evm.model.ptg000009l.513;evm.model.ptg000013l.179;evm.model.ptg000013l.265;evm.model.ptg000014l.582;evm.model.ptg000018l.691;evm.model.ptg000019l.198;evm.model.ptg000021l.215	12
BP	GO:0009059	macromolecule biosynthetic process	0.0114252	evm.model.ptg000001l.447;evm.model.ptg000002l.534;evm.model.ptg000003l.134;evm.model.ptg000003l.478;evm.model.ptg000006l.312;evm.model.ptg000006l.790;evm.model.ptg000009l.513;evm.model.ptg000013l.179;evm.model.ptg000013l.265;evm.model.ptg000014l.535;evm.model.ptg000014l.582;evm.model.ptg000018l.691;evm.model.ptg000019l.198;evm.model.ptg000021l.215;evm.model.ptg000022l.468;evm.model.ptg000023l.4	16
BP	GO:0034645	cellular macromolecule biosynthetic process	0.0114252	evm.model.ptg000001l.447;evm.model.ptg000002l.534;evm.model.ptg000003l.134;evm.model.ptg000003l.478;evm.model.ptg000006l.312;evm.model.ptg000006l.790;evm.model.ptg000009l.513;evm.model.ptg000013l.179;evm.model.ptg000013l.265;evm.model.ptg000014l.535;evm.model.ptg000014l.582;evm.model.ptg000018l.691;evm.model.ptg000019l.198;evm.model.ptg000021l.215;evm.model.ptg000022l.468;evm.model.ptg000023l.4	16
BP	GO:0043603	cellular amide metabolic process	0.0115791	evm.model.ptg000001l.447;evm.model.ptg000002l.534;evm.model.ptg000003l.134;evm.model.ptg000003l.478;evm.model.ptg000006l.312;evm.model.ptg000009l.513;evm.model.ptg000013l.179;evm.model.ptg000013l.265;evm.model.ptg000014l.582;evm.model.ptg000018l.691;evm.model.ptg000019l.198;evm.model.ptg000021l.215	12
BP	GO:0044260	cellular macromolecule metabolic process	0.0131199	evm.model.ptg000001l.447;evm.model.ptg000002l.534;evm.model.ptg000002l.548;evm.model.ptg000003l.134;evm.model.ptg000003l.478;evm.model.ptg000003l.751;evm.model.ptg000005l.594;evm.model.ptg000005l.645;evm.model.ptg000005l.659;evm.model.ptg000006l.312;evm.model.ptg000006l.790;evm.model.ptg000008l.451;evm.model.ptg000009l.277;evm.model.ptg000009l.513;evm.model.ptg000012l.800;evm.model.ptg000013l.179…	28
BP	GO:0006725	cellular aromatic compound metabolic process	0.0135026	evm.model.ptg000002l.548;evm.model.ptg000004l.531;evm.model.ptg000005l.645;evm.model.ptg000005l.659;evm.model.ptg000006l.790;evm.model.ptg000009l.277;evm.model.ptg000013l.179;evm.model.ptg000014l.535;evm.model.ptg000015l.65;evm.model.ptg000017l.674;evm.model.ptg000018l.691;evm.model.ptg000018l.874;evm.model.ptg000019l.198;evm.model.ptg000021l.493;evm.model.ptg000021l.594;evm.model.ptg000022l.468;…	17
MF	GO:0016887	ATPase activity	0.0141328	evm.model.ptg000003l.325;evm.model.ptg000004l.914;evm.model.ptg000005l.495;evm.model.ptg000005l.645;evm.model.ptg000006l.650;evm.model.ptg000013l.766;evm.model.ptg000016l.156;evm.model.ptg000017l.402;evm.model.ptg000023l.582;evm.model.ptg000023l.84	10
BP	GO:0006400	tRNA modification	0.0144106	evm.model.ptg000017l.674;evm.model.ptg000021l.493	2
BP	GO:0032259	methylation	0.0144106	evm.model.ptg000002l.548;evm.model.ptg000017l.674	2
BP	GO:0046483	heterocycle metabolic process	0.0156984	evm.model.ptg000002l.548;evm.model.ptg000004l.531;evm.model.ptg000005l.645;evm.model.ptg000005l.659;evm.model.ptg000006l.790;evm.model.ptg000009l.277;evm.model.ptg000013l.179;evm.model.ptg000014l.535;evm.model.ptg000015l.65;evm.model.ptg000017l.674;evm.model.ptg000018l.691;evm.model.ptg000018l.874;evm.model.ptg000019l.198;evm.model.ptg000021l.493;evm.model.ptg000021l.594;evm.model.ptg000022l.468;…	17
BP	GO:0044271	cellular nitrogen compound biosynthetic process	0.0181706	evm.model.ptg000001l.447;evm.model.ptg000002l.534;evm.model.ptg000003l.134;evm.model.ptg000003l.478;evm.model.ptg000006l.312;evm.model.ptg000006l.790;evm.model.ptg000009l.513;evm.model.ptg000013l.179;evm.model.ptg000013l.265;evm.model.ptg000014l.535;evm.model.ptg000014l.582;evm.model.ptg000018l.691;evm.model.ptg000018l.874;evm.model.ptg000019l.198;evm.model.ptg000021l.215;evm.model.ptg000022l.468…	17
BP	GO:0006139	nucleobase-containing compound metabolic process	0.0192223	evm.model.ptg000002l.548;evm.model.ptg000004l.531;evm.model.ptg000005l.645;evm.model.ptg000005l.659;evm.model.ptg000006l.790;evm.model.ptg000009l.277;evm.model.ptg000013l.179;evm.model.ptg000014l.535;evm.model.ptg000015l.65;evm.model.ptg000017l.674;evm.model.ptg000018l.691;evm.model.ptg000018l.874;evm.model.ptg000019l.198;evm.model.ptg000021l.493;evm.model.ptg000022l.468;evm.model.ptg000023l.4	16
CC	GO:0005737	cytoplasm	0.019349	evm.model.ptg000001l.447;evm.model.ptg000002l.534;evm.model.ptg000003l.134;evm.model.ptg000003l.478;evm.model.ptg000008l.755;evm.model.ptg000009l.513;evm.model.ptg000013l.265;evm.model.ptg000014l.582;evm.model.ptg000017l.674;evm.model.ptg000021l.215;evm.model.ptg000021l.341;evm.model.ptg000023l.582	12
CC	GO:0044444	cytoplasmic part	0.0205155	evm.model.ptg000001l.447;evm.model.ptg000002l.534;evm.model.ptg000003l.134;evm.model.ptg000003l.478;evm.model.ptg000008l.755;evm.model.ptg000009l.513;evm.model.ptg000013l.265;evm.model.ptg000014l.582;evm.model.ptg000017l.674;evm.model.ptg000021l.215;evm.model.ptg000023l.582	11
BP	GO:1901360	organic cyclic compound metabolic process	0.0209418	evm.model.ptg000002l.548;evm.model.ptg000004l.531;evm.model.ptg000005l.645;evm.model.ptg000005l.659;evm.model.ptg000006l.790;evm.model.ptg000009l.277;evm.model.ptg000013l.179;evm.model.ptg000014l.535;evm.model.ptg000015l.65;evm.model.ptg000017l.674;evm.model.ptg000018l.691;evm.model.ptg000018l.874;evm.model.ptg000019l.198;evm.model.ptg000021l.493;evm.model.ptg000021l.594;evm.model.ptg000022l.468;…	17
CC	GO:0005622	intracellular	0.020985	evm.model.ptg000001l.447;evm.model.ptg000002l.534;evm.model.ptg000003l.134;evm.model.ptg000003l.478;evm.model.ptg000003l.751;evm.model.ptg000006l.650;evm.model.ptg000008l.755;evm.model.ptg000009l.513;evm.model.ptg000010l.596;evm.model.ptg000013l.265;evm.model.ptg000013l.766;evm.model.ptg000014l.582;evm.model.ptg000017l.674;evm.model.ptg000021l.215;evm.model.ptg000021l.341;evm.model.ptg000023l.582	16
CC	GO:0044424	intracellular part	0.020985	evm.model.ptg000001l.447;evm.model.ptg000002l.534;evm.model.ptg000003l.134;evm.model.ptg000003l.478;evm.model.ptg000003l.751;evm.model.ptg000006l.650;evm.model.ptg000008l.755;evm.model.ptg000009l.513;evm.model.ptg000010l.596;evm.model.ptg000013l.265;evm.model.ptg000013l.766;evm.model.ptg000014l.582;evm.model.ptg000017l.674;evm.model.ptg000021l.215;evm.model.ptg000021l.341;evm.model.ptg000023l.582	16
MF	GO:0019787	ubiquitin-like protein transferase activity	0.0213216	evm.model.ptg000005l.594;evm.model.ptg000008l.208;evm.model.ptg000008l.607;evm.model.ptg000017l.844	4
BP	GO:0006082	organic acid metabolic process	0.0264227	evm.model.ptg000005l.659;evm.model.ptg000009l.277;evm.model.ptg000013l.179;evm.model.ptg000014l.46;evm.model.ptg000015l.65;evm.model.ptg000018l.691;evm.model.ptg000019l.198	7
BP	GO:0019752	carboxylic acid metabolic process	0.0264227	evm.model.ptg000005l.659;evm.model.ptg000009l.277;evm.model.ptg000013l.179;evm.model.ptg000014l.46;evm.model.ptg000015l.65;evm.model.ptg000018l.691;evm.model.ptg000019l.198	7
BP	GO:0043436	oxoacid metabolic process	0.0264227	evm.model.ptg000005l.659;evm.model.ptg000009l.277;evm.model.ptg000013l.179;evm.model.ptg000014l.46;evm.model.ptg000015l.65;evm.model.ptg000018l.691;evm.model.ptg000019l.198	7
MF	GO:0008081	phosphoric diester hydrolase activity	0.0286796	evm.model.ptg000004l.988;evm.model.ptg000011l.348;evm.model.ptg000021l.440	3
MF	GO:0061659	ubiquitin-like protein ligase activity	0.0298875	evm.model.ptg000008l.607;evm.model.ptg000017l.844	2
BP	GO:0008033	tRNA processing	0.0337158	evm.model.ptg000017l.674;evm.model.ptg000021l.493	2
CC	GO:0005623	cell	0.0344155	evm.model.ptg000001l.447;evm.model.ptg000002l.534;evm.model.ptg000003l.134;evm.model.ptg000003l.478;evm.model.ptg000003l.751;evm.model.ptg000006l.650;evm.model.ptg000008l.755;evm.model.ptg000009l.513;evm.model.ptg000010l.596;evm.model.ptg000013l.265;evm.model.ptg000013l.766;evm.model.ptg000014l.582;evm.model.ptg000017l.674;evm.model.ptg000021l.215;evm.model.ptg000021l.341;evm.model.ptg000023l.582	16
CC	GO:0044464	cell part	0.0344155	evm.model.ptg000001l.447;evm.model.ptg000002l.534;evm.model.ptg000003l.134;evm.model.ptg000003l.478;evm.model.ptg000003l.751;evm.model.ptg000006l.650;evm.model.ptg000008l.755;evm.model.ptg000009l.513;evm.model.ptg000010l.596;evm.model.ptg000013l.265;evm.model.ptg000013l.766;evm.model.ptg000014l.582;evm.model.ptg000017l.674;evm.model.ptg000021l.215;evm.model.ptg000021l.341;evm.model.ptg000023l.582	16
MF	GO:0042578	phosphoric ester hydrolase activity	0.0347539	evm.model.ptg000001l.865;evm.model.ptg000004l.988;evm.model.ptg000011l.348;evm.model.ptg000021l.341;evm.model.ptg000021l.440	5
CC	GO:0031515	tRNA (m1A) methyltransferase complex	0.0348259	evm.model.ptg000017l.674	1
CC	GO:0034708	methyltransferase complex	0.0348259	evm.model.ptg000017l.674	1
CC	GO:0043527	tRNA methyltransferase complex	0.0348259	evm.model.ptg000017l.674	1
BP	GO:0009987	cellular process	0.0374507	evm.model.ptg000001l.447;evm.model.ptg000001l.710;evm.model.ptg000001l.865;evm.model.ptg000002l.24;evm.model.ptg000002l.534;evm.model.ptg000002l.548;evm.model.ptg000003l.134;evm.model.ptg000003l.478;evm.model.ptg000003l.751;evm.model.ptg000003l.9;evm.model.ptg000004l.531;evm.model.ptg000004l.880;evm.model.ptg000004l.988;evm.model.ptg000005l.594;evm.model.ptg000005l.645;evm.model.ptg000005l.659;ev…	47
BP	GO:0044237	cellular metabolic process	0.0376701	evm.model.ptg000001l.447;evm.model.ptg000001l.865;evm.model.ptg000002l.534;evm.model.ptg000002l.548;evm.model.ptg000003l.134;evm.model.ptg000003l.478;evm.model.ptg000003l.751;evm.model.ptg000004l.531;evm.model.ptg000005l.594;evm.model.ptg000005l.645;evm.model.ptg000005l.659;evm.model.ptg000006l.312;evm.model.ptg000006l.790;evm.model.ptg000008l.451;evm.model.ptg000009l.277;evm.model.ptg000009l.513…	34
BP	GO:1901566	organonitrogen compound biosynthetic process	0.0378511	evm.model.ptg000001l.447;evm.model.ptg000002l.534;evm.model.ptg000003l.134;evm.model.ptg000003l.478;evm.model.ptg000006l.312;evm.model.ptg000009l.513;evm.model.ptg000013l.179;evm.model.ptg000013l.265;evm.model.ptg000014l.582;evm.model.ptg000018l.691;evm.model.ptg000018l.874;evm.model.ptg000019l.198;evm.model.ptg000021l.215	13
MF	GO:0003735	structural constituent of ribosome	0.040327	evm.model.ptg000001l.447;evm.model.ptg000002l.534;evm.model.ptg000003l.134;evm.model.ptg000003l.478;evm.model.ptg000009l.513;evm.model.ptg000013l.265;evm.model.ptg000014l.582;evm.model.ptg000021l.215	8
MF	GO:0005524	ATP binding	0.042029	evm.model.ptg000002l.534;evm.model.ptg000003l.325;evm.model.ptg000004l.914;evm.model.ptg000005l.495;evm.model.ptg000005l.645;evm.model.ptg000005l.659;evm.model.ptg000005l.903;evm.model.ptg000006l.650;evm.model.ptg000007l.410;evm.model.ptg000009l.277;evm.model.ptg000010l.596;evm.model.ptg000013l.179;evm.model.ptg000013l.766;evm.model.ptg000015l.65;evm.model.ptg000016l.156;evm.model.ptg000017l.402;…	22
MF	GO:0032559	adenyl ribonucleotide binding	0.042029	evm.model.ptg000002l.534;evm.model.ptg000003l.325;evm.model.ptg000004l.914;evm.model.ptg000005l.495;evm.model.ptg000005l.645;evm.model.ptg000005l.659;evm.model.ptg000005l.903;evm.model.ptg000006l.650;evm.model.ptg000007l.410;evm.model.ptg000009l.277;evm.model.ptg000010l.596;evm.model.ptg000013l.179;evm.model.ptg000013l.766;evm.model.ptg000015l.65;evm.model.ptg000016l.156;evm.model.ptg000017l.402;…	22
MF	GO:0030554	adenyl nucleotide binding	0.0436304	evm.model.ptg000002l.534;evm.model.ptg000003l.325;evm.model.ptg000004l.914;evm.model.ptg000005l.495;evm.model.ptg000005l.645;evm.model.ptg000005l.659;evm.model.ptg000005l.903;evm.model.ptg000006l.650;evm.model.ptg000007l.410;evm.model.ptg000009l.277;evm.model.ptg000010l.596;evm.model.ptg000013l.179;evm.model.ptg000013l.766;evm.model.ptg000015l.65;evm.model.ptg000016l.156;evm.model.ptg000017l.402;…	22
BP	GO:0044238	primary metabolic process	0.0453151	evm.model.ptg000001l.447;evm.model.ptg000001l.865;evm.model.ptg000002l.534;evm.model.ptg000002l.548;evm.model.ptg000003l.134;evm.model.ptg000003l.478;evm.model.ptg000003l.602;evm.model.ptg000003l.751;evm.model.ptg000004l.531;evm.model.ptg000004l.988;evm.model.ptg000005l.594;evm.model.ptg000005l.645;evm.model.ptg000005l.659;evm.model.ptg000006l.312;evm.model.ptg000006l.790;evm.model.ptg000008l.451…	39
MF	GO:0016874	ligase activity	0.0472087	evm.model.ptg000005l.659;evm.model.ptg000009l.277;evm.model.ptg000013l.179;evm.model.ptg000015l.65;evm.model.ptg000018l.691;evm.model.ptg000019l.198	6
CC	GO:0043226	organelle	0.0477021	evm.model.ptg000001l.447;evm.model.ptg000002l.534;evm.model.ptg000003l.134;evm.model.ptg000003l.478;evm.model.ptg000006l.650;evm.model.ptg000008l.755;evm.model.ptg000009l.513;evm.model.ptg000010l.596;evm.model.ptg000013l.265;evm.model.ptg000013l.766;evm.model.ptg000014l.582;evm.model.ptg000021l.215;evm.model.ptg000023l.582	13
BP	GO:0071704	organic substance metabolic process	0.0499226	evm.model.ptg000001l.447;evm.model.ptg000001l.865;evm.model.ptg000002l.534;evm.model.ptg000002l.548;evm.model.ptg000003l.134;evm.model.ptg000003l.478;evm.model.ptg000003l.602;evm.model.ptg000003l.751;evm.model.ptg000004l.531;evm.model.ptg000004l.988;evm.model.ptg000005l.594;evm.model.ptg000005l.645;evm.model.ptg000005l.659;evm.model.ptg000006l.312;evm.model.ptg000006l.790;evm.model.ptg000008l.451…	40

## Sheet: Down_DEPs_GO
Category	GOID	Description	Pvalue	ProteinID	Count
MF	GO:0004175	endopeptidase activity	2.78239e-08	evm.model.ptg000003l.310;evm.model.ptg000003l.862;evm.model.ptg000004l.734;evm.model.ptg000006l.264;evm.model.ptg000007l.833;evm.model.ptg000008l.65;evm.model.ptg000010l.508;evm.model.ptg000010l.794;evm.model.ptg000012l.70;evm.model.ptg000013l.28;evm.model.ptg000013l.808;evm.model.ptg000014l.656;evm.model.ptg000017l.193;evm.model.ptg000018l.635;evm.model.ptg000020l.48;evm.model.ptg000021l.615	16
MF	GO:0070011	peptidase activity, acting on L-amino acid peptides	2.24957e-06	evm.model.ptg000003l.310;evm.model.ptg000003l.862;evm.model.ptg000004l.734;evm.model.ptg000006l.264;evm.model.ptg000007l.833;evm.model.ptg000008l.65;evm.model.ptg000009l.383;evm.model.ptg000010l.508;evm.model.ptg000010l.794;evm.model.ptg000012l.70;evm.model.ptg000013l.28;evm.model.ptg000013l.808;evm.model.ptg000014l.656;evm.model.ptg000017l.193;evm.model.ptg000018l.358;evm.model.ptg000018l.635;ev…	18
MF	GO:0004866	endopeptidase inhibitor activity	2.29973e-06	evm.model.ptg000001l.152;evm.model.ptg000001l.153;evm.model.ptg000001l.191;evm.model.ptg000005l.297;evm.model.ptg000014l.599;evm.model.ptg000016l.611;evm.model.ptg000018l.167;evm.model.ptg000024l.586	8
MF	GO:0061135	endopeptidase regulator activity	2.29973e-06	evm.model.ptg000001l.152;evm.model.ptg000001l.153;evm.model.ptg000001l.191;evm.model.ptg000005l.297;evm.model.ptg000014l.599;evm.model.ptg000016l.611;evm.model.ptg000018l.167;evm.model.ptg000024l.586	8
MF	GO:0008233	peptidase activity	3.04404e-06	evm.model.ptg000003l.310;evm.model.ptg000003l.862;evm.model.ptg000004l.734;evm.model.ptg000006l.264;evm.model.ptg000007l.833;evm.model.ptg000008l.65;evm.model.ptg000009l.383;evm.model.ptg000010l.508;evm.model.ptg000010l.794;evm.model.ptg000012l.70;evm.model.ptg000013l.28;evm.model.ptg000013l.808;evm.model.ptg000014l.656;evm.model.ptg000017l.193;evm.model.ptg000018l.358;evm.model.ptg000018l.635;ev…	18
MF	GO:0030414	peptidase inhibitor activity	3.66532e-06	evm.model.ptg000001l.152;evm.model.ptg000001l.153;evm.model.ptg000001l.191;evm.model.ptg000005l.297;evm.model.ptg000014l.599;evm.model.ptg000016l.611;evm.model.ptg000018l.167;evm.model.ptg000024l.586	8
MF	GO:0061134	peptidase regulator activity	3.66532e-06	evm.model.ptg000001l.152;evm.model.ptg000001l.153;evm.model.ptg000001l.191;evm.model.ptg000005l.297;evm.model.ptg000014l.599;evm.model.ptg000016l.611;evm.model.ptg000018l.167;evm.model.ptg000024l.586	8
MF	GO:0004252	serine-type endopeptidase activity	1.00097e-05	evm.model.ptg000004l.734;evm.model.ptg000007l.833;evm.model.ptg000008l.65;evm.model.ptg000012l.70;evm.model.ptg000014l.656;evm.model.ptg000017l.193;evm.model.ptg000018l.635;evm.model.ptg000020l.48;evm.model.ptg000021l.615	9
MF	GO:0004857	enzyme inhibitor activity	1.24766e-05	evm.model.ptg000001l.152;evm.model.ptg000001l.153;evm.model.ptg000001l.191;evm.model.ptg000005l.297;evm.model.ptg000014l.599;evm.model.ptg000016l.611;evm.model.ptg000018l.167;evm.model.ptg000024l.586	8
CC	GO:0005576	extracellular region	3.75988e-05	evm.model.ptg000003l.639;evm.model.ptg000004l.812;evm.model.ptg000004l.813;evm.model.ptg000004l.814;evm.model.ptg000006l.798;evm.model.ptg000007l.846;evm.model.ptg000008l.65;evm.model.ptg000012l.88;evm.model.ptg000020l.355;evm.model.ptg000020l.48;evm.model.ptg000021l.615;evm.model.ptg000023l.245	12
MF	GO:0008236	serine-type peptidase activity	4.18973e-05	evm.model.ptg000004l.734;evm.model.ptg000007l.833;evm.model.ptg000008l.65;evm.model.ptg000012l.70;evm.model.ptg000014l.656;evm.model.ptg000017l.193;evm.model.ptg000018l.635;evm.model.ptg000020l.48;evm.model.ptg000021l.615	9
MF	GO:0017171	serine hydrolase activity	4.18973e-05	evm.model.ptg000004l.734;evm.model.ptg000007l.833;evm.model.ptg000008l.65;evm.model.ptg000012l.70;evm.model.ptg000014l.656;evm.model.ptg000017l.193;evm.model.ptg000018l.635;evm.model.ptg000020l.48;evm.model.ptg000021l.615	9
BP	GO:0042157	lipoprotein metabolic process	0.000127117	evm.model.ptg000004l.812;evm.model.ptg000004l.813;evm.model.ptg000004l.814;evm.model.ptg000007l.846;evm.model.ptg000015l.572;evm.model.ptg000023l.245	6
MF	GO:0004869	cysteine-type endopeptidase inhibitor activity	0.000235801	evm.model.ptg000001l.152;evm.model.ptg000001l.153;evm.model.ptg000001l.191;evm.model.ptg000014l.599	4
BP	GO:0006869	lipid transport	0.00136398	evm.model.ptg000004l.812;evm.model.ptg000004l.813;evm.model.ptg000007l.846;evm.model.ptg000023l.245	4
MF	GO:0030234	enzyme regulator activity	0.00238251	evm.model.ptg000001l.152;evm.model.ptg000001l.153;evm.model.ptg000001l.191;evm.model.ptg000005l.297;evm.model.ptg000014l.599;evm.model.ptg000016l.611;evm.model.ptg000018l.167;evm.model.ptg000024l.586	8
MF	GO:0004867	serine-type endopeptidase inhibitor activity	0.00261889	evm.model.ptg000016l.611;evm.model.ptg000018l.167;evm.model.ptg000024l.586	3
BP	GO:0006508	proteolysis	0.00439384	evm.model.ptg000003l.310;evm.model.ptg000003l.862;evm.model.ptg000004l.734;evm.model.ptg000006l.264;evm.model.ptg000007l.833;evm.model.ptg000008l.65;evm.model.ptg000009l.383;evm.model.ptg000010l.508;evm.model.ptg000010l.794;evm.model.ptg000012l.70;evm.model.ptg000013l.28;evm.model.ptg000014l.656;evm.model.ptg000017l.193;evm.model.ptg000018l.358;evm.model.ptg000018l.635;evm.model.ptg000020l.48;evm…	17
BP	GO:0030212	hyaluronan metabolic process	0.00505922	evm.model.ptg000016l.611;evm.model.ptg000018l.167	2
BP	GO:1903510	mucopolysaccharide metabolic process	0.00505922	evm.model.ptg000016l.611;evm.model.ptg000018l.167	2
BP	GO:0006119	oxidative phosphorylation	0.00544353	evm.model.ptg000001l.359;evm.model.ptg000003l.152;evm.model.ptg000003l.395;evm.model.ptg000009l.478	4
BP	GO:0010876	lipid localization	0.00544353	evm.model.ptg000004l.812;evm.model.ptg000004l.813;evm.model.ptg000007l.846;evm.model.ptg000023l.245	4
BP	GO:0042773	ATP synthesis coupled electron transport	0.00544353	evm.model.ptg000001l.359;evm.model.ptg000003l.152;evm.model.ptg000003l.395;evm.model.ptg000009l.478	4
BP	GO:0019538	protein metabolic process	0.00605845	evm.model.ptg000002l.173;evm.model.ptg000003l.120;evm.model.ptg000003l.310;evm.model.ptg000003l.747;evm.model.ptg000003l.862;evm.model.ptg000004l.734;evm.model.ptg000004l.802;evm.model.ptg000004l.812;evm.model.ptg000004l.813;evm.model.ptg000004l.814;evm.model.ptg000005l.550;evm.model.ptg000006l.264;evm.model.ptg000007l.169;evm.model.ptg000007l.833;evm.model.ptg000007l.846;evm.model.ptg000008l.65;…	38
BP	GO:0022904	respiratory electron transport chain	0.00772592	evm.model.ptg000001l.359;evm.model.ptg000003l.152;evm.model.ptg000003l.395;evm.model.ptg000009l.478	4
MF	GO:0008324	cation transmembrane transporter activity	0.00787091	evm.model.ptg000006l.988;evm.model.ptg000017l.337;evm.model.ptg000018l.904;evm.model.ptg000023l.317;evm.model.ptg000024l.21;evm.model.ptg000024l.394	6
MF	GO:0098772	molecular function regulator	0.00926488	evm.model.ptg000001l.152;evm.model.ptg000001l.153;evm.model.ptg000001l.191;evm.model.ptg000005l.297;evm.model.ptg000014l.599;evm.model.ptg000016l.611;evm.model.ptg000018l.167;evm.model.ptg000024l.586	8
BP	GO:0015980	energy derivation by oxidation of organic compounds	0.0105603	evm.model.ptg000001l.359;evm.model.ptg000003l.152;evm.model.ptg000003l.395;evm.model.ptg000009l.478	4
BP	GO:0045333	cellular respiration	0.0105603	evm.model.ptg000001l.359;evm.model.ptg000003l.152;evm.model.ptg000003l.395;evm.model.ptg000009l.478	4
BP	GO:0022900	electron transport chain	0.013992	evm.model.ptg000001l.359;evm.model.ptg000003l.152;evm.model.ptg000003l.395;evm.model.ptg000009l.478	4
BP	GO:0006022	aminoglycan metabolic process	0.0144711	evm.model.ptg000016l.611;evm.model.ptg000018l.167	2
BP	GO:0030203	glycosaminoglycan metabolic process	0.0144711	evm.model.ptg000016l.611;evm.model.ptg000018l.167	2
CC	GO:0005743	mitochondrial inner membrane	0.0213937	evm.model.ptg000001l.359;evm.model.ptg000003l.152;evm.model.ptg000004l.664;evm.model.ptg000011l.729;evm.model.ptg000018l.506	5
BP	GO:0055114	oxidation-reduction process	0.0227937	evm.model.ptg000001l.359;evm.model.ptg000003l.152;evm.model.ptg000003l.395;evm.model.ptg000009l.478	4
MF	GO:0015075	ion transmembrane transporter activity	0.0267167	evm.model.ptg000004l.59;evm.model.ptg000006l.988;evm.model.ptg000017l.337;evm.model.ptg000018l.904;evm.model.ptg000023l.317;evm.model.ptg000024l.21;evm.model.ptg000024l.394	7
CC	GO:0019866	organelle inner membrane	0.0273473	evm.model.ptg000001l.359;evm.model.ptg000003l.152;evm.model.ptg000004l.664;evm.model.ptg000011l.729;evm.model.ptg000018l.506	5
MF	GO:0046873	metal ion transmembrane transporter activity	0.0284909	evm.model.ptg000006l.988;evm.model.ptg000018l.904;evm.model.ptg000024l.394	3
BP	GO:0042775	mitochondrial ATP synthesis coupled electron transport	0.0293329	evm.model.ptg000003l.152;evm.model.ptg000003l.395;evm.model.ptg000009l.478	3
MF	GO:0022891	substrate-specific transmembrane transporter activity	0.031751	evm.model.ptg000004l.59;evm.model.ptg000006l.988;evm.model.ptg000017l.337;evm.model.ptg000018l.904;evm.model.ptg000023l.317;evm.model.ptg000024l.21;evm.model.ptg000024l.394	7
BP	GO:0006812	cation transport	0.0323705	evm.model.ptg000001l.856;evm.model.ptg000006l.988;evm.model.ptg000013l.543;evm.model.ptg000017l.337;evm.model.ptg000023l.317;evm.model.ptg000024l.21;evm.model.ptg000024l.394	7
MF	GO:0004190	aspartic-type endopeptidase activity	0.0367069	evm.model.ptg000003l.862;evm.model.ptg000010l.794	2
MF	GO:0070001	aspartic-type peptidase activity	0.0367069	evm.model.ptg000003l.862;evm.model.ptg000010l.794	2
BP	GO:0043170	macromolecule metabolic process	0.038688	evm.model.ptg000002l.173;evm.model.ptg000003l.120;evm.model.ptg000003l.310;evm.model.ptg000003l.747;evm.model.ptg000003l.862;evm.model.ptg000004l.734;evm.model.ptg000004l.802;evm.model.ptg000004l.812;evm.model.ptg000004l.813;evm.model.ptg000004l.814;evm.model.ptg000005l.550;evm.model.ptg000006l.264;evm.model.ptg000007l.169;evm.model.ptg000007l.833;evm.model.ptg000007l.846;evm.model.ptg000008l.65;…	42
MF	GO:0008289	lipid binding	0.0437085	evm.model.ptg000004l.812;evm.model.ptg000004l.813;evm.model.ptg000005l.406;evm.model.ptg000007l.846;evm.model.ptg000023l.245	5
BP	GO:0006813	potassium ion transport	0.0438851	evm.model.ptg000001l.856;evm.model.ptg000024l.394	2
CC	GO:0031966	mitochondrial membrane	0.0453529	evm.model.ptg000001l.359;evm.model.ptg000002l.286;evm.model.ptg000003l.152;evm.model.ptg000004l.664;evm.model.ptg000011l.729;evm.model.ptg000018l.506	6
MF	GO:0004222	metalloendopeptidase activity	0.0496928	evm.model.ptg000010l.508;evm.model.ptg000013l.28;evm.model.ptg000013l.808	3
